# Supplementary material for: Analysis of the C2H2 Gene Family in Maize (Zea mays L.) under Cold Stress: Identification and Expression
Source: Life (Basel). 2022 Dec 31;13(1):122. doi: 10.3390/life13010122 (PMC9863836; doi:10.3390/life13010122)
Supplement: Supplementary file 1 [file life-13-00122-s001.zip › Table S1.xlsx]

## Sheet: Sheet1
Gene name	Gene id	id	Gene id	Gene Bank	Gene accession	chr	Location		CDS length	protein length	Molecular weigth	lsoelectric point	instability index	aliphatic index
ZmC2H2-1	Zm00001d028222	Zm00001d028222_P001	Zm00001d028222	ONL95105.1	CM007647.1	1	27085759	27086718	960	319	31995.3	9.68	68.97	57.49
ZmC2H2-2	Zm00001d028371	Zm00001d028371_P001	Zm00001d028371	ONL95806.1	CM007647.1	1	32428519	32429178	660	219	23088.6	5.34	53.67	71.1
ZmC2H2-3	Zm00001d028667	Zm00001d028667_P001	Zm00001d028667	ONL96683.1	CM007647.1	1	42392374	42392922	549	182	19655.2	6.35	49.22	69.84
ZmC2H2-4	Zm00001d029553	Zm00001d029553_P001	Zm00001d029553	ONL98981.1	CM007647.1	1	75904497	75905537	1041	346	38544.9	6.94	57.24	56.94
ZmC2H2-5	Zm00001d029584	Zm00001d029584_P001	Zm00001d029584	ONL99041.1	CM007647.1	1	77937670	77938206	537	178	18650.9	9.03	67.12	60.96
ZmC2H2-6	Zm00001d029586	Zm00001d029586_P001	Zm00001d029586	ONL99043.1	CM007647.1	1	77958713	77959414	702	233	24520.5	8.7	56.43	65.62
ZmC2H2-7	Zm00001d029587	Zm00001d029587_P001	Zm00001d029587	ONL99044.1	CM007647.1	1	77994564	77995310	747	248	26017.3	8.43	72.24	68.27
ZmC2H2-8	Zm00001d029589	Zm00001d029589_P001	Zm00001d029589	ONL99046.1	CM007647.1	1	78035871	78036544	633	210	21602.2	9.54	65.52	62.9
ZmC2H2-9	Zm00001d029917	Zm00001d029917_P001	Zm00001d029917	ONL99844.1	CM007647.1	1	94202204	94203229	1026	341	36139.1	9.18	83.47	46.77
ZmC2H2-10	Zm00001d029918	Zm00001d029918_P001	Zm00001d029918	ONL99845.1	CM007647.1	1	94336239	94343520	1551	516	54119.6	9.15	46.32	63.95
ZmC2H2-11	Zm00001d030850	Zm00001d030850_P001	Zm00001d030850	ONM01606.1	CM007647.1	1	163161092	163161700	609	202	21249.7	8.68	68.31	62.57
ZmC2H2-12	Zm00001d030858	Zm00001d030858_P001	Zm00001d030858	ONM01610.1	CM007647.1	1	163697126	163697959	834	277	28200.3	8.17	77.61	58.48
ZmC2H2-13	Zm00001d031079	Zm00001d031079_P001	Zm00001d031079	ONM02136.1	CM007647.1	1	176344673	176345218	546	181	18601.7	6.91	57.82	66.57
ZmC2H2-14	Zm00001d031277	Zm00001d031277_P001	Zm00001d031277	ONM02616.1	CM007647.1	1	184854483	184855256	774	257	26926.7	9.8	67.94	55.25
ZmC2H2-15	Zm00001d031895	Zm00001d031895_P001	Zm00001d031895	ONM03908.1	CM007647.1	1	205808285	205809544	1260	419	44825.5	9.12	50.19	63.56
ZmC2H2-16	Zm00001d031985	Zm00001d031985_P001	Zm00001d031985	ONM04155.1	CM007647.1	1	208668619	208669116	498	165	17236.1	8.56	59.13	74.85
ZmC2H2-17	Zm00001d033363	Zm00001d033363_P001	Zm00001d033363	ONM07308.1	CM007647.1	1	260339350	260340132	783	260	27279.4	6.71	73.26	58.08
ZmC2H2-18	Zm00001d034145	Zm00001d034145_P001	Zm00001d034145	ONM09639.1	CM007647.1	1	285024081	285024917	837	278	28868.6	8.23	76.26	65.04
ZmC2H2-19	Zm00001d034359	Zm00001d034359_P001	Zm00001d034359	ONM10020.1	CM007647.1	1	290668538	290669359	822	273	27349.2	5.16	62.86	64.4
ZmC2H2-20	Zm00001d034639	Zm00001d034639_P001	Zm00001d034639	ONM10883.1	CM007647.1	1	298681229	298681681	453	150	15989.9	6.65	68.99	63.27
ZmC2H2-21	Zm00001d034641	Zm00001d034641_P001	Zm00001d034641	ONM10910.1	CM007647.1	1	298696773	298697294	522	173	18510.8	9.72	51.16	61.1
ZmC2H2-22	Zm00001d034642	Zm00001d034642_P001	Zm00001d034642	ONM10911.1	CM007647.1	1	298700432	298700869	438	145	14761	10.23	55.59	72.34
ZmC2H2-23	Zm00001d034783	Zm00001d034783_P001	Zm00001d034783	ONM11390.1	CM007647.1	1	302248572	302249757	1101	366	38940.2	4.92	53.72	64.43
ZmC2H2-24	Zm00001d002494	Zm00001d002494_P001	Zm00001d002494	ONM14540.1	CM007648.1	2	13952781	13953365	585	194	20797.3	5.89	48.56	79.18
ZmC2H2-25	Zm00001d002731	Zm00001d002731_P001	Zm00001d002731	ONM15216.1	CM007648.1	2	20630941	20631864	924	307	32321.9	7.06	69.91	54.89
ZmC2H2-26	Zm00001d002732	Zm00001d002732_P001	Zm00001d002732	ONM15217.1	CM007648.1	2	20703323	20705815	1701	566	59976.9	5.66	58.44	66.2
ZmC2H2-27	Zm00001d002745	Zm00001d002745_P001	Zm00001d002745	ONM15264.1	CM007648.1	2	21327194	21327729	354	117	12911.5	6.29	49.83	61.62
ZmC2H2-28	Zm00001d003335	Zm00001d003335_P001	Zm00001d003335	ONM16786.1	CM007648.1	2	40605988	40607442	1455	484	51522.8	6.8	66.11	61.47
ZmC2H2-29	Zm00001d003341	Zm00001d003341_P001	Zm00001d003341	ONM16789.1	CM007648.1	2	40886744	40888162	1419	472	50227.3	6.42	62.62	63.01
ZmC2H2-30	Zm00001d003342	Zm00001d003342_P001	Zm00001d003342	ONM16790.1	CM007648.1	2	40909561	40911078	1518	505	54467.8	6.13	70.02	58.93
ZmC2H2-31	Zm00001d003573	Zm00001d003573_P001	Zm00001d003573	ONM17169.1	CM007648.1	2	48536798	48537322	525	174	18454.5	8.86	75.25	58.05
ZmC2H2-32	Zm00001d004439	Zm00001d004439_P001	Zm00001d004439	ONM18919.1	CM007648.1	2	112049178	112050257	1080	359	36576	5.9	68.09	63.37
ZmC2H2-33	Zm00001d004994	Zm00001d004994_P001	Zm00001d004994	ONM19930.1	CM007648.1	2	152814071	152818335	1233	410	44284.1	9.75	64.43	81.49
ZmC2H2-34	Zm00001d004995	Zm00001d004995_P001	Zm00001d004995	ONM19932.1	CM007648.1	2	152982600	152983715	1116	371	39267.1	4.83	82.29	64.53
ZmC2H2-35	Zm00001d005773	Zm00001d005773_P001	Zm00001d005773	ONM21865.1	CM007648.1	2	187743003	187745051	1437	478	53247.1	4.91	56.02	73.79
ZmC2H2-36	Zm00001d005786	Zm00001d005786_P001	Zm00001d005786	ONM22106.1	CM007648.1	2	188504073	188504486	414	137	14693.4	9.03	68.7	59.42
ZmC2H2-37	Zm00001d005787	Zm00001d005787_P001	Zm00001d005787	ONM22107.1	CM007648.1	2	188526504	188526917	414	137	14693.4	9.03	68.7	59.42
ZmC2H2-38	Zm00001d005788	Zm00001d005788_P001	Zm00001d005788	ONM22108.1	CM007648.1	2	188698203	188698610	408	135	14693.5	9.03	63.3	70.22
ZmC2H2-39	Zm00001d005837	Zm00001d005837_P001	Zm00001d005837	ONM22233.1	CM007648.1	2	190479047	190479916	870	289	30293.3	9.16	68.83	51.21
ZmC2H2-40	Zm00001d006367	Zm00001d006367_P001	Zm00001d006367	ONM23613.1	CM007648.1	2	205747137	205747672	354	117	12937.6	6.29	49.32	64.96
ZmC2H2-41	Zm00001d006647	Zm00001d006647_P001	Zm00001d006647	ONM24652.1	CM007648.1	2	213345740	213349133	858	285	30641.3	9.48	89.87	52.91
ZmC2H2-42	Zm00001d006735	Zm00001d006735_P001	Zm00001d006735	ONM24891.1	CM007648.1	2	215487550	215492303	588	195	20866.7	8.3	57.5	61.74
ZmC2H2-43	Zm00001d006736	Zm00001d006736_P001	Zm00001d006736	ONM24892.1	CM007648.1	2	215595116	215596661	720	239	26129.7	9.21	56.36	67.11
ZmC2H2-44	Zm00001d006754	Zm00001d006754_P001	Zm00001d006754	ONM24925.1	CM007648.1	2	215966072	215966626	555	184	20237.8	7.01	59.48	61.09
ZmC2H2-45	Zm00001d006768	Zm00001d006768_P001	Zm00001d006768	ONM24992.1	CM007648.1	2	216335689	216336837	1149	382	41214.1	6.22	57.86	64.42
ZmC2H2-46	Zm00001d007846	Zm00001d007846_P001	Zm00001d007846	ONM27732.1	CM007648.1	2	240827556	240828263	708	235	25648.8	6.15	44.51	68.47
ZmC2H2-47	Zm00001d039773	Zm00001d039773_P001	Zm00001d039773	ONM29927.1	CM007649.1	3	14500929	14501464	354	117	12911.5	6.29	49.83	61.62
ZmC2H2-48	Zm00001d039977	Zm00001d039977_P001	Zm00001d039977	ONM30252.1	CM007649.1	3	21462332	21463135	804	267	27206.2	6.35	58.34	59.1
ZmC2H2-49	Zm00001d041332	Zm00001d041332_P001	Zm00001d041332	ONM32829.1	CM007649.1	3	112492977	112493612	636	211	22325.7	7.82	66.93	57.63
ZmC2H2-50	Zm00001d041506	Zm00001d041506_P001	Zm00001d041506	ONM33154.1	CM007649.1	3	124671506	124674990	1416	471	52119.4	6.56	45.5	76.35
ZmC2H2-51	Zm00001d042686	Zm00001d042686_P001	Zm00001d042686	ONM36059.1	CM007649.1	3	176925627	176927183	1557	518	56801.6	5.6	47.28	59.15
ZmC2H2-52	Zm00001d042933	Zm00001d042933_P001	Zm00001d042933	ONM36571.1	CM007649.1	3	184473764	184474312	549	182	19285.5	6.59	47.41	56.54
ZmC2H2-53	Zm00001d042934	Zm00001d042934_P001	Zm00001d042934	ONM36572.1	CM007649.1	3	184481243	184482319	678	225	24318	9.52	61.05	79.51
ZmC2H2-54	Zm00001d043882	Zm00001d043882_P001	Zm00001d043882	ONM39348.1	CM007649.1	3	212853189	212853896	708	235	24543.3	6.86	40.08	54.77
ZmC2H2-55	Zm00001d043884	Zm00001d043884_P001	Zm00001d043884	ONM39349.1	CM007649.1	3	212878005	212878598	594	197	21241.9	8.95	39.76	56.6
ZmC2H2-56	Zm00001d044013	Zm00001d044013_P001	Zm00001d044013	ONM39679.1	CM007649.1	3	216469401	216471475	864	287	30068.3	9.01	70.41	69.72
ZmC2H2-57	Zm00001d044014	Zm00001d044014_P001	Zm00001d044014	ONM39680.1	CM007649.1	3	216529079	216529972	894	297	30716.9	9.02	73.67	68.05
ZmC2H2-58	Zm00001d048590	Zm00001d048590_P001	Zm00001d048590	AQK48228.1	CM000780.4	4	818674	819621	948	315	33507	7.23	57.3	59.43
ZmC2H2-59	Zm00001d050111	Zm00001d050111_P001	Zm00001d050111	AQK51929.1	CM000780.4	4	66517008	66517952	945	314	32699	6.92	86.88	53.31
ZmC2H2-60	Zm00001d050143	Zm00001d050143_P001	Zm00001d050143	AQK52019.1	CM000780.4	4	69043209	69046748	852	283	30195.6	7.8	56.09	49.22
ZmC2H2-61	Zm00001d050157	Zm00001d050157_P001	Zm00001d050157	AQK52038.1	CM000780.4	4	69661222	69669618	1962	653	69086.7	5.56	49	73.78
ZmC2H2-62	Zm00001d050730	Zm00001d050730_P001	Zm00001d050730	AQK52977.1	CM000780.4	4	119102206	119105037	1035	344	38981.7	7.96	61.75	55.93
ZmC2H2-63	Zm00001d051370	Zm00001d051370_P001	Zm00001d051370	AQK54103.1	CM000780.4	4	156173880	156175373	1494	497	53329.3	5.14	53.25	53.14
ZmC2H2-64	Zm00001d051371	Zm00001d051371_P001	Zm00001d051371	AQK54104.1	CM000780.4	4	156285393	156286412	1020	339	35068	6.26	61.87	54.63
ZmC2H2-65	Zm00001d051865	Zm00001d051865_P001	Zm00001d051865	AQK55317.1	CM000780.4	4	172723374	172724903	993	330	34434.8	8.45	59.34	65.52
ZmC2H2-66	Zm00001d052006	Zm00001d052006_P001	Zm00001d052006	AQK55735.1	CM000780.4	4	176273712	176274247	354	117	12911.5	6.29	49.83	61.62
ZmC2H2-67	Zm00001d052118	Zm00001d052118_P001	Zm00001d052118	AQK56269.1	CM000780.4	4	180301898	180302818	921	306	32291	9.23	74.79	49.31
ZmC2H2-68	Zm00001d052815	Zm00001d052815_P001	Zm00001d052815	AQK58138.1	CM000780.4	4	201800701	201801516	816	271	28131.2	9.42	64.05	64.61
ZmC2H2-69	Zm00001d012967	Zm00001d012967_P001	Zm00001d012967	AQK61916.1	CM000781.4	5	2446801	2447181	381	126	12919	10.75	65.18	73.02
ZmC2H2-70	Zm00001d012968	Zm00001d012968_P001	Zm00001d012968	AQK61917.1	CM000781.4	5	2459657	2460184	528	175	18394.4	8.52	45.09	59.37
ZmC2H2-71	Zm00001d013118	Zm00001d013118_P001	Zm00001d013118	AQK62510.1	CM000781.4	5	5048884	5049726	843	280	27525.2	5.61	55.42	59.57
ZmC2H2-72	Zm00001d013208	Zm00001d013208_P001	Zm00001d013208	AQK62663.1	CM000781.4	5	6587631	6588425	795	264	27649.4	9.23	60.94	68.14
ZmC2H2-73	Zm00001d013500	Zm00001d013500_P001	Zm00001d013500	AQK63722.1	CM000781.4	5	12912295	12913431	1137	378	39707.6	8	47.78	54.26
ZmC2H2-74	Zm00001d013743	Zm00001d013743_P001	Zm00001d013743	AQK64280.1	CM000781.4	5	19054731	19055414	684	227	23922.3	6.04	68.74	56.65
ZmC2H2-75	Zm00001d014306	Zm00001d014306_P001	Zm00001d014306	AQK65831.1	CM000781.4	5	40401950	40415916	987	328	34891.6	9.43	50.25	67.68
ZmC2H2-76	Zm00001d014585	Zm00001d014585_P001	Zm00001d014585	AQK66592.1	CM000781.4	5	54417308	54420318	969	322	36917.3	4.85	55.57	69.66
ZmC2H2-77	Zm00001d014846	Zm00001d014846_P001	Zm00001d014846	AQK67314.1	CM000781.4	5	65300208	65300765	558	185	20377.5	7.12	78.6	42.32
ZmC2H2-78	Zm00001d014917	Zm00001d014917_P001	Zm00001d014917	AQK67587.1	CM000781.4	5	68262140	68262664	525	174	18660.9	7.62	82.04	49.48
ZmC2H2-79	Zm00001d015525	Zm00001d015525_P001	Zm00001d015525	AQK69082.1	CM000781.4	5	95943912	95945007	528	175	18449.9	6.75	67.63	83.03
ZmC2H2-80	Zm00001d016069	Zm00001d016069_P001	Zm00001d016069	AQK70005.1	CM000781.4	5	142684388	142684923	354	117	12939.6	6.29	49.83	63.25
ZmC2H2-81	Zm00001d016793	Zm00001d016793_P001	Zm00001d016793	AQK71645.1	CM000781.4	5	176105797	176109867	906	301	34004.9	6.79	59.96	52.23
ZmC2H2-82	Zm00001d016911	Zm00001d016911_P001	Zm00001d016911	AQK71926.1	CM000781.4	5	179711450	179716881	1257	418	44601.3	7.9	52.94	65.48
ZmC2H2-83	Zm00001d017497	Zm00001d017497_P001	Zm00001d017497	AQK73266.1	CM000781.4	5	197614187	197615137	951	316	33024.7	5.47	73.43	59.18
ZmC2H2-84	Zm00001d017695	Zm00001d017695_P001	Zm00001d017695	AQK73748.1	CM000781.4	5	204471772	204472191	420	139	14869.1	8.4	62.2	76.55
ZmC2H2-85	Zm00001d018247	Zm00001d018247_P001	Zm00001d018247	AQK75355.1	CM000781.4	5	217371258	217372112	855	284	30088.7	8.74	71.06	51.73
ZmC2H2-86	Zm00001d018510	Zm00001d018510_P001	Zm00001d018510	AQK76294.1	CM000781.4	5	222118821	222119375	555	184	19549.4	5.94	53.47	47.88
ZmC2H2-87	Zm00001d035257	Zm00001d035257_P001	Zm00001d035257	AQK78579.1	CM000782.4	6	17769422	17769957	354	117	12969.6	6.29	49.27	62.39
ZmC2H2-88	Zm00001d035262	Zm00001d035262_P001	Zm00001d035262	AQK78582.1	CM000782.4	6	18146882	18147417	354	117	12941.6	6.29	49.83	60.77
ZmC2H2-89	Zm00001d035514	Zm00001d035514_P001	Zm00001d035514	AQK79157.1	CM000782.4	6	30749990	30753788	1419	472	53459.1	9.06	62.72	58.05
ZmC2H2-90	Zm00001d035609	Zm00001d035609_P001	Zm00001d035609	AQK79348.1	CM000782.4	6	36618623	36619219	597	198	20917.8	7.65	42.48	72.98
ZmC2H2-91	Zm00001d035701	Zm00001d035701_P001	Zm00001d035701	AQK79496.1	CM000782.4	6	41698476	41703037	1149	382	42830.4	7.95	49.65	48.32
ZmC2H2-92	Zm00001d036330	Zm00001d036330_P001	Zm00001d036330	AQK80633.1	CM000782.4	6	84588786	84589526	741	246	26308.5	8.32	94.1	60.45
ZmC2H2-93	Zm00001d036711	Zm00001d036711_P001	Zm00001d036711	AQK81761.1	CM000782.4	6	98381431	98383285	966	321	34801.4	10.19	65.61	65.14
ZmC2H2-94	Zm00001d036755	Zm00001d036755_P001	Zm00001d036755	AQK81863.1	CM000782.4	6	99918334	99928751	717	238	25675.1	6.9	37.25	77.61
ZmC2H2-95	Zm00001d037136	Zm00001d037136_P001	Zm00001d037136	AQK83081.1	CM000782.4	6	113641120	113641920	801	266	27526.1	7.19	50.61	66.2
ZmC2H2-96	Zm00001d038379	Zm00001d038379_P001	Zm00001d038379	AQK86485.1	CM000782.4	6	155926149	155926709	561	186	19749.5	9.23	53.69	68.87
ZmC2H2-97	Zm00001d018605	Zm00001d018605_P001	Zm00001d018605	ONM50857.1	CM007650.1	7	729720	730607	888	295	32097.9	6.8	80.09	63.66
ZmC2H2-98	Zm00001d018816	Zm00001d018816_P001	Zm00001d018816	ONM51388.1	CM007650.1	7	6104753	6105325	573	190	19912.4	6.52	40.55	77.79
ZmC2H2-99	Zm00001d019487	Zm00001d019487_P001	Zm00001d019487	ONM52998.1	CM007650.1	7	36651863	36652275	309	102	10823.9	8.64	61	44.12
ZmC2H2-100	Zm00001d020427	Zm00001d020427_P001	Zm00001d020427	ONM54919.1	CM007650.1	7	113262694	113263059	366	121	12845.4	6.27	48.77	42.07
ZmC2H2-101	Zm00001d020430	Zm00001d020430_P001	Zm00001d020430	ONM54922.1	CM007650.1	7	113572410	113572937	528	175	18767.9	6.64	57.03	74.8
ZmC2H2-102	Zm00001d020521	Zm00001d020521_P001	Zm00001d020521	ONM55051.1	CM007650.1	7	120459067	120461400	1401	466	52029.2	8.85	54.54	72.15
ZmC2H2-103	Zm00001d020524	Zm00001d020524_P001	Zm00001d020524	ONM55053.1	CM007650.1	7	120895372	120913683	3672	1223	135196	9.22	58.19	67.8
ZmC2H2-104	Zm00001d020526	Zm00001d020526_P001	Zm00001d020526	ONM55054.1	CM007650.1	7	120918857	120926272	1698	565	62864.2	8.38	65.34	60.8
ZmC2H2-105	Zm00001d020573	Zm00001d020573_P001	Zm00001d020573	ONM55149.1	CM007650.1	7	123031646	123032107	462	153	16341.2	5.36	68.42	62.75
ZmC2H2-106	Zm00001d020574	Zm00001d020574_P001	Zm00001d020574	ONM55150.1	CM007650.1	7	123068759	123069220	462	153	16341.2	5.36	68.42	62.75
ZmC2H2-107	Zm00001d020575	Zm00001d020575_P001	Zm00001d020575	ONM55151.1	CM007650.1	7	123097092	123097553	462	153	16341.2	5.36	68.42	62.75
ZmC2H2-108	Zm00001d020577	Zm00001d020577_P001	Zm00001d020577	ONM55152.1	CM007650.1	7	123389075	123389500	426	141	14723.2	5.8	63.85	60.43
ZmC2H2-109	Zm00001d020653	Zm00001d020653_P001	Zm00001d020653	ONM55335.1	CM007650.1	7	126640196	126641077	882	293	30757.9	9.47	78.18	48.87
ZmC2H2-110	Zm00001d021386	Zm00001d021386_P001	Zm00001d021386	ONM57012.1	CM007650.1	7	150642387	150642920	534	177	18359.6	7.15	71.41	64.29
ZmC2H2-111	Zm00001d021932	Zm00001d021932_P001	Zm00001d021932	ONM59085.1	CM007650.1	7	166087668	166091092	2448	815	90016.5	6.33	66.97	52.02
ZmC2H2-112	Zm00001d021990	Zm00001d021990_P001	Zm00001d021990	ONM59222.1	CM007650.1	7	167623666	167624325	660	219	22524.3	8.89	64.94	63.97
ZmC2H2-113	Zm00001d021992	Zm00001d021992_P001	Zm00001d021992	ONM59225.1	CM007650.1	7	167639997	167640656	660	219	22524.3	8.89	64.94	63.97
ZmC2H2-114	Zm00001d022002	Zm00001d022002_P001	Zm00001d022002	ONM59298.1	CM007650.1	7	167817727	167818323	597	198	20189.8	9.63	63.07	70.81
ZmC2H2-115	Zm00001d022022	Zm00001d022022_P001	Zm00001d022022	ONM59323.1	CM007650.1	7	168222635	168223171	537	178	19671.4	9.07	57.34	62.53
ZmC2H2-116	Zm00001d008562	Zm00001d008562_P001	Zm00001d008562	AQK90166.1	CM000784.4	8	13032315	13033124	810	269	27305.2	6.44	58.06	59.78
ZmC2H2-117	Zm00001d010415	Zm00001d010415_P001	Zm00001d010415	AQK94010.1	CM000784.4	8	113732279	113733022	744	247	25832.6	5.82	56.75	64.57
ZmC2H2-118	Zm00001d010842	Zm00001d010842_P001	Zm00001d010842	AQK95077.1	CM000784.4	8	129920062	129925584	2322	773	86835.9	6.85	40.6	87.62
ZmC2H2-119	Zm00001d012094	Zm00001d012094_P001	Zm00001d012094	AQK98784.1	CM000784.4	8	168178799	168179215	417	138	15118.9	7.61	33.21	51.16
ZmC2H2-120	Zm00001d012119	Zm00001d012119_P002	Zm00001d012119	AQK98874.1	CM000784.4	8	168443082	168449952	3378	1125	124783	9.33	51.13	68.97
ZmC2H2-121	Zm00001d012184	Zm00001d012184_P001	Zm00001d012184	AQK99043.1	CM000784.4	8	169716452	169717084	633	210	22100.8	7	68.15	56.33
ZmC2H2-122	Zm00001d012185	Zm00001d012185_P001	Zm00001d012185	AQK99044.1	CM000784.4	8	169756460	169757098	639	212	22281	7	66.86	60.85
ZmC2H2-123	Zm00001d012186	Zm00001d012186_P001	Zm00001d012186	AQK99045.1	CM000784.4	8	169777926	169778423	498	165	17276.5	9.27	64.7	56.24
ZmC2H2-124	Zm00001d012187	Zm00001d012187_P001	Zm00001d012187	AQK99046.1	CM000784.4	8	169787085	169787708	624	207	21743.3	7	67.83	56.67
ZmC2H2-125	Zm00001d012188	Zm00001d012188_P001	Zm00001d012188	AQK99047.1	CM000784.4	8	169797469	169798101	633	210	22044.7	7	67	57.71
ZmC2H2-126	Zm00001d012260	Zm00001d012260_P001	Zm00001d012260	AQK99228.1	CM000784.4	8	171319753	171321312	1560	519	57097	5.66	46.62	57.9
ZmC2H2-127	Zm00001d012427	Zm00001d012427_P001	Zm00001d012427	AQK99523.1	CM000784.4	8	174309868	174310377	510	169	17455.1	5.57	44.97	55.03
ZmC2H2-128	Zm00001d012430	Zm00001d012430_P001	Zm00001d012430	AQK99528.1	CM000784.4	8	174360496	174361131	636	211	22575.2	9.69	51.72	82.51
ZmC2H2-129	Zm00001d044980	Zm00001d044980_P001	Zm00001d044980	AQL01238.1	CM000785.4	9	9130542	9131288	747	248	25524.8	8.55	54.53	69.03
ZmC2H2-130	Zm00001d045211	Zm00001d045211_P001	Zm00001d045211	AQL01837.1	CM000785.4	9	16236574	16237110	537	178	18844.2	11.13	38.45	70.51
ZmC2H2-131	Zm00001d045738	Zm00001d045738_P001	Zm00001d045738	AQL03083.1	CM000785.4	9	36130675	36131422	672	223	23657.7	7.66	80.62	71.08
ZmC2H2-132	Zm00001d046827	Zm00001d046827_P001	Zm00001d046827	AQL05061.1	CM000785.4	9	107405327	107408013	1308	435	47836.8	8.96	55.01	56.99
ZmC2H2-133	Zm00001d047102	Zm00001d047102_P001	Zm00001d047102	AQL05600.1	CM000785.4	9	118647038	118648060	1023	340	35937.9	9.16	68.53	45.76
ZmC2H2-134	Zm00001d047103	Zm00001d047103_P001	Zm00001d047103	AQL05602.1	CM000785.4	9	118702340	118710669	1677	558	58222.2	9.37	55.38	61.09
ZmC2H2-135	Zm00001d047170	Zm00001d047170_P001	Zm00001d047170	AQL05789.1	CM000785.4	9	120882486	120886311	2079	692	79335.8	6.7	45.95	81.33
ZmC2H2-136	Zm00001d047298	Zm00001d047298_P001	Zm00001d047298	AQL06100.1	CM000785.4	9	125909832	125910971	1140	379	42586.4	6.53	61.67	63.38
ZmC2H2-137	Zm00001d047330	Zm00001d047330_P001	Zm00001d047330	AQL06165.1	CM000785.4	9	126722973	126723694	570	189	19387.7	9.46	63.16	64.23
ZmC2H2-138	Zm00001d047334	Zm00001d047334_P001	Zm00001d047334	AQL06169.1	CM000785.4	9	126817841	126818518	678	225	23620.7	8.88	66.42	73.42
ZmC2H2-139	Zm00001d047786	Zm00001d047786_P001	Zm00001d047786	AQL07606.1	CM000785.4	9	141773136	141773735	600	199	21066.9	6.44	45.5	78.09
ZmC2H2-140	Zm00001d047968	Zm00001d047968_P001	Zm00001d047968	AQL08171.1	CM000785.4	9	146641666	146642304	639	212	22821.1	4.84	49.25	66.04
ZmC2H2-141	Zm00001d048404	Zm00001d048404_P002	Zm00001d048404	AQL09587.1	CM000785.4	9	155670062	155681355	2022	673	74243.4	6.35	52.25	68.81
ZmC2H2-142	Zm00001d023558	Zm00001d023558_P001	Zm00001d023558	AQK39563.1	CM000786.4	10	10165237	10166640	1404	467	51053.2	6.46	56.38	61.65
ZmC2H2-143	Zm00001d024866	Zm00001d024866_P001	Zm00001d024866	AQK42236.1	CM000786.4	10	91320383	91321483	1101	366	37143.7	5.84	63.32	69.04
ZmC2H2-144	Zm00001d025051	Zm00001d025051_P001	Zm00001d025051	AQK42861.1	CM000786.4	10	101740187	101740774	588	195	20388.9	8.84	54.79	62.21
ZmC2H2-145	Zm00001d025350	Zm00001d025350_P001	Zm00001d025350	AQK43570.1	CM000786.4	10	115137909	115138444	354	117	12925.6	6.29	51.28	62.48
ZmC2H2-146	Zm00001d025485	Zm00001d025485_P001	Zm00001d025485	AQK43840.1	CM000786.4	10	120274148	120274636	489	162	17366.4	8.84	67.61	61.73
ZmC2H2-147	Zm00001d025666	Zm00001d025666_P001	Zm00001d025666	AQK44214.1	CM000786.4	10	125439324	125445687	1587	528	55368.1	6.29	51.27	63.14
ZmC2H2-148	Zm00001d026034	Zm00001d026034_P001	Zm00001d026034	AQK45361.1	CM000786.4	10	136479413	136479997	585	194	20883.4	6.2	44.27	73.61
ZmC2H2-149	Zm00001d026166	Zm00001d026166_P001	Zm00001d026166	AQK45761.1	CM000786.4	10	140249480	140256535	1812	603	63779.9	5.74	50.19	66.87
ZmC2H2-150	Zm00001d000293	Zm00001d000293_P002	Zm00001d000293	ONM62462.1	LPUQ01000040.1	B73V4_ctg40	27788	33243	2163	720	79115.2	8.15	49.07	70.26
