# Supplementary material for: Analysis of the C2H2 Gene Family in Maize (Zea mays L.) under Cold Stress: Identification and Expression
Source: Life (Basel). 2022 Dec 31;13(1):122. doi: 10.3390/life13010122 (PMC9863836; doi:10.3390/life13010122)
Supplement: Supplementary file 1 [file life-13-00122-s001.zip › Table S2.xlsx]

## Sheet: cis-acting 
GENE	motif_name	motif_sequence	site	Species	Descriptions
ZmC2H2-70	3-AF1 binding site	TAAGAGAGGAA	392	Solanum tuberosum	light responsive element
ZmC2H2-104	3-AF3 binding site	CACTATCTAAC	312	Pisum sativum	part of a conserved DNA module array (CMA3)
ZmC2H2-33	AACA_motif	TAACAAACTCCA	633	Oryza sativa	involved in endosperm-specific negative expression
ZmC2H2-1	AAGAA-motif	gGTAAAGAAA	742	Avena sativa
ZmC2H2-1	AAGAA-motif	GAAAGAA	1148	Avena sativa
ZmC2H2-102	AAGAA-motif	gGTAAAGAAA	1030	Avena sativa
ZmC2H2-12	AAGAA-motif	GAAAGAA	561	Avena sativa
ZmC2H2-149	AAGAA-motif	GAAAGAA	494	Avena sativa
ZmC2H2-149	AAGAA-motif	GAAAGAA	505	Avena sativa
ZmC2H2-149	AAGAA-motif	GAAAGAA	537	Avena sativa
ZmC2H2-21	AAGAA-motif	gGTAAAGAAA	443	Avena sativa
ZmC2H2-21	AAGAA-motif	GAAAGAA	802	Avena sativa
ZmC2H2-33	AAGAA-motif	GAAAGAA	981	Avena sativa
ZmC2H2-52	AAGAA-motif	gGTAAAGAAA	1251	Avena sativa
ZmC2H2-52	AAGAA-motif	GAAAGAA	1252	Avena sativa
ZmC2H2-53	AAGAA-motif	gGTAAAGAAA	1267	Avena sativa
ZmC2H2-69	AAGAA-motif	GAAAGAA	179	Avena sativa
ZmC2H2-69	AAGAA-motif	gGTAAAGAAA	205	Avena sativa
ZmC2H2-73	AAGAA-motif	GAAAGAA	879	Avena sativa
ZmC2H2-102	A-box	CCGTCC	1389	Petroselinum crispum	cis-acting regulatory element
ZmC2H2-102	A-box	CCGTCC	1410	Petroselinum crispum	cis-acting regulatory element
ZmC2H2-102	A-box	CCGTCC	1448	Petroselinum crispum	cis-acting regulatory element
ZmC2H2-130	A-box	CCGTCC	101	Petroselinum crispum	cis-acting regulatory element
ZmC2H2-70	A-box	CCGTCC	928	Petroselinum crispum	cis-acting regulatory element
ZmC2H2-82	A-box	CCGTCC	746	Petroselinum crispum	cis-acting regulatory element
ZmC2H2-104	ABRE	GACACGTGGC	547	Triticum aestivum	cis-acting element involved in the abscisic acid responsiveness
ZmC2H2-104	ABRE	CACGTG	549	Arabidopsis thaliana	cis-acting element involved in the abscisic acid responsiveness
ZmC2H2-104	ABRE	ACGTG	550	Arabidopsis thaliana	cis-acting element involved in the abscisic acid responsiveness
ZmC2H2-149	ABRE	AACCCGG	202	Arabidopsis thaliana	cis-acting element involved in the abscisic acid responsiveness
ZmC2H2-149	ABRE	ACGTG	777	Arabidopsis thaliana	cis-acting element involved in the abscisic acid responsiveness
ZmC2H2-149	ABRE	AACCCGG	1488	Arabidopsis thaliana	cis-acting element involved in the abscisic acid responsiveness
ZmC2H2-21	ABRE	ACGTG	294	Arabidopsis thaliana	cis-acting element involved in the abscisic acid responsiveness
ZmC2H2-21	ABRE	ACGTG	314	Arabidopsis thaliana	cis-acting element involved in the abscisic acid responsiveness
ZmC2H2-38	ABRE	TACGGTC	1278	Arabidopsis thaliana	cis-acting element involved in the abscisic acid responsiveness
ZmC2H2-52	ABRE	GACACGTGGC	307	Triticum aestivum	cis-acting element involved in the abscisic acid responsiveness
ZmC2H2-52	ABRE	GACACGTGGC	868	Triticum aestivum	cis-acting element involved in the abscisic acid responsiveness
ZmC2H2-52	ABRE	AACCCGG	1222	Arabidopsis thaliana	cis-acting element involved in the abscisic acid responsiveness
ZmC2H2-52	ABRE	GACACGTGGC	1298	Triticum aestivum	cis-acting element involved in the abscisic acid responsiveness
ZmC2H2-53	ABRE	CACGTG	247	Arabidopsis thaliana	cis-acting element involved in the abscisic acid responsiveness
ZmC2H2-53	ABRE	ACGTG	248	Arabidopsis thaliana	cis-acting element involved in the abscisic acid responsiveness
ZmC2H2-53	ABRE	ACGTG	495	Arabidopsis thaliana	cis-acting element involved in the abscisic acid responsiveness
ZmC2H2-53	ABRE	ACGTG	602	Arabidopsis thaliana	cis-acting element involved in the abscisic acid responsiveness
ZmC2H2-53	ABRE	CACGTG	951	Arabidopsis thaliana	cis-acting element involved in the abscisic acid responsiveness
ZmC2H2-53	ABRE	ACGTG	952	Arabidopsis thaliana	cis-acting element involved in the abscisic acid responsiveness
ZmC2H2-53	ABRE	CGTACGTGCA	1172	Hordeum vulgare	cis-acting element involved in the abscisic acid responsiveness
ZmC2H2-69	ABRE	CACGTG	744	Arabidopsis thaliana	cis-acting element involved in the abscisic acid responsiveness
ZmC2H2-69	ABRE	ACGTG	745	Arabidopsis thaliana	cis-acting element involved in the abscisic acid responsiveness
ZmC2H2-73	ABRE	ACGTG	229	Arabidopsis thaliana	cis-acting element involved in the abscisic acid responsiveness
ZmC2H2-73	ABRE	CACGTG	247	Arabidopsis thaliana	cis-acting element involved in the abscisic acid responsiveness
ZmC2H2-73	ABRE	ACGTG	248	Arabidopsis thaliana	cis-acting element involved in the abscisic acid responsiveness
ZmC2H2-74	ABRE	CACGTG	364	Arabidopsis thaliana	cis-acting element involved in the abscisic acid responsiveness
ZmC2H2-74	ABRE	ACGTG	365	Arabidopsis thaliana	cis-acting element involved in the abscisic acid responsiveness
ZmC2H2-76	ABRE	ACGTG	242	Arabidopsis thaliana	cis-acting element involved in the abscisic acid responsiveness
ZmC2H2-76	ABRE	ACGTG	262	Arabidopsis thaliana	cis-acting element involved in the abscisic acid responsiveness
ZmC2H2-82	ABRE	GCCGCGTGGC	825	Oryza sativa	cis-acting element involved in the abscisic acid responsiveness
ZmC2H2-53	ABRE2	CCACGTGG	950	Zea mays
ZmC2H2-21	ABRE3a	TACGTG	293	Zea mays
ZmC2H2-21	ABRE3a	TACGTG	314	Zea mays
ZmC2H2-76	ABRE3a	TACGTG	241	Zea mays
ZmC2H2-76	ABRE3a	TACGTG	262	Zea mays
ZmC2H2-21	ABRE4	CACGTA	293	Zea mays
ZmC2H2-21	ABRE4	CACGTA	314	Zea mays
ZmC2H2-76	ABRE4	CACGTA	241	Zea mays
ZmC2H2-76	ABRE4	CACGTA	262	Zea mays
ZmC2H2-52	ACE	GCGACGTACC	446	Petroselinum crispum	cis-acting element involved in light responsiveness
ZmC2H2-33	AC-I	(T/C)C(T/C)(C/T)ACC(T/C)ACC	172	Phaseolus vulgaris
ZmC2H2-52	AE-box	AGAAACTT	202	Arabidopsis thaliana	part of a module for light response
ZmC2H2-69	AE-box	AGAAACAA	89	Arabidopsis thaliana	part of a module for light response
ZmC2H2-69	AE-box	AGAAACTT	598	Arabidopsis thaliana	part of a module for light response
ZmC2H2-74	AE-box	AGAAACAA	1023	Arabidopsis thaliana	part of a module for light response
ZmC2H2-76	AE-box	AGAAACAA	1225	Arabidopsis thaliana	part of a module for light response
ZmC2H2-130	AP-1	TGAGTTAG	874	Arabidopsis thaliana
ZmC2H2-76	AP-1	TGAGTTAG	1072	Arabidopsis thaliana
ZmC2H2-1	ARE	AAACCA	180	Zea mays	cis-acting regulatory element essential for the anaerobic induction
ZmC2H2-1	ARE	AAACCA	306	Zea mays	cis-acting regulatory element essential for the anaerobic induction
ZmC2H2-1	ARE	AAACCA	400	Zea mays	cis-acting regulatory element essential for the anaerobic induction
ZmC2H2-102	ARE	AAACCA	1101	Zea mays	cis-acting regulatory element essential for the anaerobic induction
ZmC2H2-104	ARE	AAACCA	763	Zea mays	cis-acting regulatory element essential for the anaerobic induction
ZmC2H2-12	ARE	AAACCA	714	Zea mays	cis-acting regulatory element essential for the anaerobic induction
ZmC2H2-12	ARE	AAACCA	816	Zea mays	cis-acting regulatory element essential for the anaerobic induction
ZmC2H2-12	ARE	AAACCA	1082	Zea mays	cis-acting regulatory element essential for the anaerobic induction
ZmC2H2-130	ARE	AAACCA	664	Zea mays	cis-acting regulatory element essential for the anaerobic induction
ZmC2H2-149	ARE	AAACCA	1339	Zea mays	cis-acting regulatory element essential for the anaerobic induction
ZmC2H2-21	ARE	AAACCA	839	Zea mays	cis-acting regulatory element essential for the anaerobic induction
ZmC2H2-33	ARE	AAACCA	644	Zea mays	cis-acting regulatory element essential for the anaerobic induction
ZmC2H2-33	ARE	AAACCA	930	Zea mays	cis-acting regulatory element essential for the anaerobic induction
ZmC2H2-36	ARE	AAACCA	5	Zea mays	cis-acting regulatory element essential for the anaerobic induction
ZmC2H2-36	ARE	AAACCA	35	Zea mays	cis-acting regulatory element essential for the anaerobic induction
ZmC2H2-36	ARE	AAACCA	133	Zea mays	cis-acting regulatory element essential for the anaerobic induction
ZmC2H2-36	ARE	AAACCA	417	Zea mays	cis-acting regulatory element essential for the anaerobic induction
ZmC2H2-38	ARE	AAACCA	586	Zea mays	cis-acting regulatory element essential for the anaerobic induction
ZmC2H2-53	ARE	AAACCA	1086	Zea mays	cis-acting regulatory element essential for the anaerobic induction
ZmC2H2-69	ARE	AAACCA	61	Zea mays	cis-acting regulatory element essential for the anaerobic induction
ZmC2H2-69	ARE	AAACCA	587	Zea mays	cis-acting regulatory element essential for the anaerobic induction
ZmC2H2-70	ARE	AAACCA	168	Zea mays	cis-acting regulatory element essential for the anaerobic induction
ZmC2H2-70	ARE	AAACCA	710	Zea mays	cis-acting regulatory element essential for the anaerobic induction
ZmC2H2-73	ARE	AAACCA	683	Zea mays	cis-acting regulatory element essential for the anaerobic induction
ZmC2H2-74	ARE	AAACCA	212	Zea mays	cis-acting regulatory element essential for the anaerobic induction
ZmC2H2-76	ARE	AAACCA	39	Zea mays	cis-acting regulatory element essential for the anaerobic induction
ZmC2H2-76	ARE	AAACCA	449	Zea mays	cis-acting regulatory element essential for the anaerobic induction
ZmC2H2-1	as-1	TGACG	900	Arabidopsis thaliana
ZmC2H2-1	as-1	TGACG	1312	Arabidopsis thaliana
ZmC2H2-1	as-1	TGACG	1401	Arabidopsis thaliana
ZmC2H2-1	as-1	TGACG	1446	Arabidopsis thaliana
ZmC2H2-102	as-1	TGACG	623	Arabidopsis thaliana
ZmC2H2-102	as-1	TGACG	1332	Arabidopsis thaliana
ZmC2H2-104	as-1	TGACG	117	Arabidopsis thaliana
ZmC2H2-149	as-1	TGACG	779	Arabidopsis thaliana
ZmC2H2-149	as-1	TGACG	883	Arabidopsis thaliana
ZmC2H2-149	as-1	TGACG	1462	Arabidopsis thaliana
ZmC2H2-21	as-1	TGACG	1184	Arabidopsis thaliana
ZmC2H2-33	as-1	TGACG	462	Arabidopsis thaliana
ZmC2H2-52	as-1	TGACG	150	Arabidopsis thaliana
ZmC2H2-52	as-1	TGACG	816	Arabidopsis thaliana
ZmC2H2-52	as-1	TGACG	877	Arabidopsis thaliana
ZmC2H2-52	as-1	TGACG	1496	Arabidopsis thaliana
ZmC2H2-53	as-1	TGACG	1227	Arabidopsis thaliana
ZmC2H2-70	as-1	TGACG	1376	Arabidopsis thaliana
ZmC2H2-73	as-1	TGACG	645	Arabidopsis thaliana
ZmC2H2-73	as-1	TGACG	676	Arabidopsis thaliana
ZmC2H2-74	as-1	TGACG	866	Arabidopsis thaliana
ZmC2H2-82	as-1	TGACG	838	Arabidopsis thaliana
ZmC2H2-102	AT~TATA-box	TATATA	563	Arabidopsis thaliana
ZmC2H2-130	AT~TATA-box	TATATA	529	Arabidopsis thaliana
ZmC2H2-130	AT~TATA-box	TATATA	824	Arabidopsis thaliana
ZmC2H2-149	AT~TATA-box	TATATA	1220	Arabidopsis thaliana
ZmC2H2-21	AT~TATA-box	TATATA	104	Arabidopsis thaliana
ZmC2H2-33	AT~TATA-box	TATATAAA	538	Arabidopsis thaliana
ZmC2H2-33	AT~TATA-box	TATATA	540	Arabidopsis thaliana
ZmC2H2-52	AT~TATA-box	TATATAAA	125	Arabidopsis thaliana
ZmC2H2-52	AT~TATA-box	TATATA	127	Arabidopsis thaliana
ZmC2H2-21	AT1-motif	AATTATTTTTTATT	75	Solanum tuberosum	part of a light responsive module
ZmC2H2-38	ATC-motif	AGCTATCCA	1105	Arabidopsis thaliana	part of a conserved DNA module involved in light responsiveness
ZmC2H2-21	ATCT-motif	AATCTAATCC	68	Pisum sativum	part of a conserved DNA module involved in light responsiveness
ZmC2H2-73	ATCT-motif	AATCTAATCC	1434	Pisum sativum	part of a conserved DNA module involved in light responsiveness
ZmC2H2-73	AuxRR-core	GGTCCAT	111	Nicotiana tabacum	cis-acting regulatory element involved in auxin responsiveness
ZmC2H2-1	Box 4	ATTAAT	269	Petroselinum crispum	part of a conserved DNA module involved in light responsiveness
ZmC2H2-1	Box 4	ATTAAT	346	Petroselinum crispum	part of a conserved DNA module involved in light responsiveness
ZmC2H2-1	Box 4	ATTAAT	830	Petroselinum crispum	part of a conserved DNA module involved in light responsiveness
ZmC2H2-104	Box 4	ATTAAT	354	Petroselinum crispum	part of a conserved DNA module involved in light responsiveness
ZmC2H2-104	Box 4	ATTAAT	642	Petroselinum crispum	part of a conserved DNA module involved in light responsiveness
ZmC2H2-104	Box 4	ATTAAT	918	Petroselinum crispum	part of a conserved DNA module involved in light responsiveness
ZmC2H2-104	Box 4	ATTAAT	1270	Petroselinum crispum	part of a conserved DNA module involved in light responsiveness
ZmC2H2-33	Box 4	ATTAAT	822	Petroselinum crispum	part of a conserved DNA module involved in light responsiveness
ZmC2H2-33	Box 4	ATTAAT	1093	Petroselinum crispum	part of a conserved DNA module involved in light responsiveness
ZmC2H2-33	Box 4	ATTAAT	1097	Petroselinum crispum	part of a conserved DNA module involved in light responsiveness
ZmC2H2-36	Box 4	ATTAAT	1076	Petroselinum crispum	part of a conserved DNA module involved in light responsiveness
ZmC2H2-38	Box 4	ATTAAT	213	Petroselinum crispum	part of a conserved DNA module involved in light responsiveness
ZmC2H2-74	Box 4	ATTAAT	256	Petroselinum crispum	part of a conserved DNA module involved in light responsiveness
ZmC2H2-76	Box 4	ATTAAT	116	Petroselinum crispum	part of a conserved DNA module involved in light responsiveness
ZmC2H2-76	Box 4	ATTAAT	858	Petroselinum crispum	part of a conserved DNA module involved in light responsiveness
ZmC2H2-76	Box 4	ATTAAT	1180	Petroselinum crispum	part of a conserved DNA module involved in light responsiveness
ZmC2H2-38	Box II	TGGTAATAA	18	Solanum tuberosum	part of a light responsive element
ZmC2H2-53	Box II	CCACGTGGC	950	Petroselinum crispum	part of a light responsive element
ZmC2H2-70	Box II	TGGTAATAA	72	Solanum tuberosum	part of a light responsive element
ZmC2H2-21	box S	AGCCACC	855	Arabidopsis thaliana
ZmC2H2-38	box S	AGCCACC	1252	Arabidopsis thaliana
ZmC2H2-38	box S	AGCCACC	1334	Arabidopsis thaliana
ZmC2H2-53	box S	AGCCACC	831	Arabidopsis thaliana
ZmC2H2-82	box S	AGCCACC	803	Arabidopsis thaliana
ZmC2H2-1	CAAT-box	CAAT	137	Nicotiana glutinosa
ZmC2H2-1	CAAT-box	CAAT	164	Nicotiana glutinosa
ZmC2H2-1	CAAT-box	CCAAT	183	Arabidopsis thaliana	common cis-acting element in promoter and enhancer regions
ZmC2H2-1	CAAT-box	CAAT	184	Nicotiana glutinosa
ZmC2H2-1	CAAT-box	CAAAT	235	Pisum sativum	common cis-acting element in promoter and enhancer regions
ZmC2H2-1	CAAT-box	CAAAT	368	Pisum sativum	common cis-acting element in promoter and enhancer regions
ZmC2H2-1	CAAT-box	CAAT	423	Nicotiana glutinosa
ZmC2H2-1	CAAT-box	CCAAT	460	Arabidopsis thaliana	common cis-acting element in promoter and enhancer regions
ZmC2H2-1	CAAT-box	CAAT	487	Nicotiana glutinosa
ZmC2H2-1	CAAT-box	CAAT	522	Nicotiana glutinosa
ZmC2H2-1	CAAT-box	CAAT	539	Nicotiana glutinosa
ZmC2H2-1	CAAT-box	CAAT	550	Nicotiana glutinosa
ZmC2H2-1	CAAT-box	CAAT	558	Nicotiana glutinosa
ZmC2H2-1	CAAT-box	CAAT	567	Nicotiana glutinosa
ZmC2H2-1	CAAT-box	CAAT	595	Nicotiana glutinosa
ZmC2H2-1	CAAT-box	CAAT	600	Nicotiana glutinosa
ZmC2H2-1	CAAT-box	CAAT	602	Nicotiana glutinosa
ZmC2H2-1	CAAT-box	CAAAT	619	Pisum sativum	common cis-acting element in promoter and enhancer regions
ZmC2H2-1	CAAT-box	CAAAT	639	Pisum sativum	common cis-acting element in promoter and enhancer regions
ZmC2H2-1	CAAT-box	CAAAT	686	Pisum sativum	common cis-acting element in promoter and enhancer regions
ZmC2H2-1	CAAT-box	CAAAT	706	Pisum sativum	common cis-acting element in promoter and enhancer regions
ZmC2H2-1	CAAT-box	TGCCAAC	868	Petunia hybrida	common cis-acting element in promoter and enhancer regions
ZmC2H2-1	CAAT-box	CAAT	1035	Nicotiana glutinosa
ZmC2H2-1	CAAT-box	CAAT	1203	Nicotiana glutinosa
ZmC2H2-1	CAAT-box	CAAAT	1286	Pisum sativum	common cis-acting element in promoter and enhancer regions
ZmC2H2-1	CAAT-box	CAAT	1342	Nicotiana glutinosa
ZmC2H2-102	CAAT-box	CCAAT	120	Arabidopsis thaliana	common cis-acting element in promoter and enhancer regions
ZmC2H2-102	CAAT-box	CAAAT	126	Pisum sativum	common cis-acting element in promoter and enhancer regions
ZmC2H2-102	CAAT-box	CAAAT	232	Pisum sativum	common cis-acting element in promoter and enhancer regions
ZmC2H2-102	CAAT-box	CAAT	404	Nicotiana glutinosa
ZmC2H2-102	CAAT-box	CAAT	438	Nicotiana glutinosa
ZmC2H2-102	CAAT-box	CAAT	461	Nicotiana glutinosa
ZmC2H2-102	CAAT-box	CAAAT	648	Pisum sativum	common cis-acting element in promoter and enhancer regions
ZmC2H2-102	CAAT-box	CAAAT	661	Pisum sativum	common cis-acting element in promoter and enhancer regions
ZmC2H2-102	CAAT-box	CAAT	668	Nicotiana glutinosa
ZmC2H2-102	CAAT-box	CAAT	670	Nicotiana glutinosa
ZmC2H2-102	CAAT-box	CAAT	718	Nicotiana glutinosa
ZmC2H2-102	CAAT-box	CAAAT	760	Pisum sativum	common cis-acting element in promoter and enhancer regions
ZmC2H2-102	CAAT-box	CAAT	774	Nicotiana glutinosa
ZmC2H2-102	CAAT-box	CAAT	798	Nicotiana glutinosa
ZmC2H2-102	CAAT-box	CAAT	856	Nicotiana glutinosa
ZmC2H2-102	CAAT-box	CCAAT	889	Arabidopsis thaliana	common cis-acting element in promoter and enhancer regions
ZmC2H2-102	CAAT-box	CAAT	890	Nicotiana glutinosa
ZmC2H2-102	CAAT-box	CAAAT	1129	Pisum sativum	common cis-acting element in promoter and enhancer regions
ZmC2H2-102	CAAT-box	CAAT	1249	Nicotiana glutinosa
ZmC2H2-102	CAAT-box	CAAT	1283	Nicotiana glutinosa
ZmC2H2-102	CAAT-box	CAAT	1429	Nicotiana glutinosa
ZmC2H2-104	CAAT-box	CCAAT	155	Arabidopsis thaliana	common cis-acting element in promoter and enhancer regions
ZmC2H2-104	CAAT-box	CAAT	156	Nicotiana glutinosa
ZmC2H2-104	CAAT-box	CAAT	181	Nicotiana glutinosa
ZmC2H2-104	CAAT-box	CAAT	260	Nicotiana glutinosa
ZmC2H2-104	CAAT-box	CAAT	293	Nicotiana glutinosa
ZmC2H2-104	CAAT-box	CAAT	341	Nicotiana glutinosa
ZmC2H2-104	CAAT-box	CAAAT	348	Pisum sativum	common cis-acting element in promoter and enhancer regions
ZmC2H2-104	CAAT-box	CAAT	437	Nicotiana glutinosa
ZmC2H2-104	CAAT-box	CAAT	526	Nicotiana glutinosa
ZmC2H2-104	CAAT-box	CCAAT	628	Arabidopsis thaliana	common cis-acting element in promoter and enhancer regions
ZmC2H2-104	CAAT-box	CAAT	629	Nicotiana glutinosa
ZmC2H2-104	CAAT-box	CAAT	783	Nicotiana glutinosa
ZmC2H2-104	CAAT-box	CCAAT	849	Arabidopsis thaliana	common cis-acting element in promoter and enhancer regions
ZmC2H2-104	CAAT-box	CCAAT	1044	Arabidopsis thaliana	common cis-acting element in promoter and enhancer regions
ZmC2H2-104	CAAT-box	CAAT	1291	Nicotiana glutinosa
ZmC2H2-104	CAAT-box	CAAAT	1293	Pisum sativum	common cis-acting element in promoter and enhancer regions
ZmC2H2-104	CAAT-box	CAAT	1306	Nicotiana glutinosa
ZmC2H2-104	CAAT-box	CCAAT	1348	Arabidopsis thaliana	common cis-acting element in promoter and enhancer regions
ZmC2H2-104	CAAT-box	CAAT	1378	Nicotiana glutinosa
ZmC2H2-104	CAAT-box	CAAT	1410	Nicotiana glutinosa
ZmC2H2-12	CAAT-box	CAAT	7	Nicotiana glutinosa
ZmC2H2-12	CAAT-box	CAAT	16	Nicotiana glutinosa
ZmC2H2-12	CAAT-box	CAAT	46	Nicotiana glutinosa
ZmC2H2-12	CAAT-box	CAAT	137	Nicotiana glutinosa
ZmC2H2-12	CAAT-box	CAAT	191	Nicotiana glutinosa
ZmC2H2-12	CAAT-box	CAAT	464	Nicotiana glutinosa
ZmC2H2-12	CAAT-box	CCAAT	471	Arabidopsis thaliana	common cis-acting element in promoter and enhancer regions
ZmC2H2-12	CAAT-box	CAAT	472	Nicotiana glutinosa
ZmC2H2-12	CAAT-box	CCAAT	474	Arabidopsis thaliana	common cis-acting element in promoter and enhancer regions
ZmC2H2-12	CAAT-box	CAAAT	486	Pisum sativum	common cis-acting element in promoter and enhancer regions
ZmC2H2-12	CAAT-box	CAAAT	530	Pisum sativum	common cis-acting element in promoter and enhancer regions
ZmC2H2-12	CAAT-box	CAAAT	649	Pisum sativum	common cis-acting element in promoter and enhancer regions
ZmC2H2-12	CAAT-box	CAAAT	654	Pisum sativum	common cis-acting element in promoter and enhancer regions
ZmC2H2-12	CAAT-box	CAAT	687	Nicotiana glutinosa
ZmC2H2-12	CAAT-box	CAAAT	703	Pisum sativum	common cis-acting element in promoter and enhancer regions
ZmC2H2-12	CAAT-box	CAAAT	706	Pisum sativum	common cis-acting element in promoter and enhancer regions
ZmC2H2-12	CAAT-box	CAAT	733	Nicotiana glutinosa
ZmC2H2-12	CAAT-box	CAAAT	735	Pisum sativum	common cis-acting element in promoter and enhancer regions
ZmC2H2-12	CAAT-box	CAAAT	793	Pisum sativum	common cis-acting element in promoter and enhancer regions
ZmC2H2-12	CAAT-box	TGCCAAC	808	Petunia hybrida	common cis-acting element in promoter and enhancer regions
ZmC2H2-12	CAAT-box	CCAAT	903	Arabidopsis thaliana	common cis-acting element in promoter and enhancer regions
ZmC2H2-12	CAAT-box	CAAAT	972	Pisum sativum	common cis-acting element in promoter and enhancer regions
ZmC2H2-12	CAAT-box	CAAT	1001	Nicotiana glutinosa
ZmC2H2-12	CAAT-box	CAAT	1020	Nicotiana glutinosa
ZmC2H2-12	CAAT-box	CAAAT	1140	Pisum sativum	common cis-acting element in promoter and enhancer regions
ZmC2H2-12	CAAT-box	CAAT	1202	Nicotiana glutinosa
ZmC2H2-12	CAAT-box	CAAT	1252	Nicotiana glutinosa
ZmC2H2-12	CAAT-box	CCAAT	1261	Arabidopsis thaliana	common cis-acting element in promoter and enhancer regions
ZmC2H2-12	CAAT-box	CAAAT	1363	Pisum sativum	common cis-acting element in promoter and enhancer regions
ZmC2H2-12	CAAT-box	CCAAT	1394	Arabidopsis thaliana	common cis-acting element in promoter and enhancer regions
ZmC2H2-12	CAAT-box	CAAT	1395	Nicotiana glutinosa
ZmC2H2-12	CAAT-box	CAAT	1453	Nicotiana glutinosa
ZmC2H2-130	CAAT-box	CAAAT	54	Pisum sativum	common cis-acting element in promoter and enhancer regions
ZmC2H2-130	CAAT-box	CAAAT	83	Pisum sativum	common cis-acting element in promoter and enhancer regions
ZmC2H2-130	CAAT-box	CAAAT	108	Pisum sativum	common cis-acting element in promoter and enhancer regions
ZmC2H2-130	CAAT-box	CAAT	426	Nicotiana glutinosa
ZmC2H2-130	CAAT-box	CAAT	499	Nicotiana glutinosa
ZmC2H2-130	CAAT-box	CAAT	555	Nicotiana glutinosa
ZmC2H2-130	CAAT-box	TGCCAAC	577	Petunia hybrida	common cis-acting element in promoter and enhancer regions
ZmC2H2-130	CAAT-box	CAAAT	645	Pisum sativum	common cis-acting element in promoter and enhancer regions
ZmC2H2-130	CAAT-box	CAAT	660	Nicotiana glutinosa
ZmC2H2-130	CAAT-box	CCAAT	662	Arabidopsis thaliana	common cis-acting element in promoter and enhancer regions
ZmC2H2-130	CAAT-box	CAAT	872	Nicotiana glutinosa
ZmC2H2-130	CAAT-box	CAAT	1079	Nicotiana glutinosa
ZmC2H2-130	CAAT-box	CCAAT	1154	Arabidopsis thaliana	common cis-acting element in promoter and enhancer regions
ZmC2H2-130	CAAT-box	CAAT	1174	Nicotiana glutinosa
ZmC2H2-130	CAAT-box	CAAT	1235	Nicotiana glutinosa
ZmC2H2-130	CAAT-box	CAAAT	1264	Pisum sativum	common cis-acting element in promoter and enhancer regions
ZmC2H2-130	CAAT-box	CAAAT	1271	Pisum sativum	common cis-acting element in promoter and enhancer regions
ZmC2H2-130	CAAT-box	CAAT	1285	Nicotiana glutinosa
ZmC2H2-130	CAAT-box	CAAT	1339	Nicotiana glutinosa
ZmC2H2-130	CAAT-box	CAAT	1427	Nicotiana glutinosa
ZmC2H2-130	CAAT-box	CAAT	1476	Nicotiana glutinosa
ZmC2H2-149	CAAT-box	CCAAT	128	Arabidopsis thaliana	common cis-acting element in promoter and enhancer regions
ZmC2H2-149	CAAT-box	CAAT	129	Nicotiana glutinosa
ZmC2H2-149	CAAT-box	CAAT	131	Nicotiana glutinosa
ZmC2H2-149	CAAT-box	CAAAT	250	Pisum sativum	common cis-acting element in promoter and enhancer regions
ZmC2H2-149	CAAT-box	CAAAT	261	Pisum sativum	common cis-acting element in promoter and enhancer regions
ZmC2H2-149	CAAT-box	CAAAT	284	Pisum sativum	common cis-acting element in promoter and enhancer regions
ZmC2H2-149	CAAT-box	CAAAT	407	Pisum sativum	common cis-acting element in promoter and enhancer regions
ZmC2H2-149	CAAT-box	CAAT	448	Nicotiana glutinosa
ZmC2H2-149	CAAT-box	CCAAT	450	Arabidopsis thaliana	common cis-acting element in promoter and enhancer regions
ZmC2H2-149	CAAT-box	CAAT	467	Nicotiana glutinosa
ZmC2H2-149	CAAT-box	CAAT	517	Nicotiana glutinosa
ZmC2H2-149	CAAT-box	CAAAT	550	Pisum sativum	common cis-acting element in promoter and enhancer regions
ZmC2H2-149	CAAT-box	CAAAT	598	Pisum sativum	common cis-acting element in promoter and enhancer regions
ZmC2H2-149	CAAT-box	CAAT	623	Nicotiana glutinosa
ZmC2H2-149	CAAT-box	CAAT	672	Nicotiana glutinosa
ZmC2H2-149	CAAT-box	CAAT	785	Nicotiana glutinosa
ZmC2H2-149	CAAT-box	CCAAT	1123	Arabidopsis thaliana	common cis-acting element in promoter and enhancer regions
ZmC2H2-149	CAAT-box	CAAAT	1190	Pisum sativum	common cis-acting element in promoter and enhancer regions
ZmC2H2-149	CAAT-box	CAAT	1202	Nicotiana glutinosa
ZmC2H2-21	CAAT-box	CAAT	427	Nicotiana glutinosa
ZmC2H2-21	CAAT-box	CAAT	583	Nicotiana glutinosa
ZmC2H2-21	CAAT-box	CAAT	625	Nicotiana glutinosa
ZmC2H2-21	CAAT-box	CAAAT	796	Pisum sativum	common cis-acting element in promoter and enhancer regions
ZmC2H2-21	CAAT-box	CAAT	1025	Nicotiana glutinosa
ZmC2H2-21	CAAT-box	CAAAT	1141	Pisum sativum	common cis-acting element in promoter and enhancer regions
ZmC2H2-21	CAAT-box	CAAT	1182	Nicotiana glutinosa
ZmC2H2-21	CAAT-box	CAAT	1411	Nicotiana glutinosa
ZmC2H2-21	CAAT-box	CAAT	1427	Nicotiana glutinosa
ZmC2H2-33	CAAT-box	CAAT	7	Nicotiana glutinosa
ZmC2H2-33	CAAT-box	CAAAT	27	Pisum sativum	common cis-acting element in promoter and enhancer regions
ZmC2H2-33	CAAT-box	TGCCAAC	47	Petunia hybrida	common cis-acting element in promoter and enhancer regions
ZmC2H2-33	CAAT-box	CAAT	62	Nicotiana glutinosa
ZmC2H2-33	CAAT-box	CAAAT	79	Pisum sativum	common cis-acting element in promoter and enhancer regions
ZmC2H2-33	CAAT-box	CCAAT	196	Arabidopsis thaliana	common cis-acting element in promoter and enhancer regions
ZmC2H2-33	CAAT-box	CAAT	197	Nicotiana glutinosa
ZmC2H2-33	CAAT-box	CAAT	350	Nicotiana glutinosa
ZmC2H2-33	CAAT-box	CAAT	472	Nicotiana glutinosa
ZmC2H2-33	CAAT-box	CAAT	506	Nicotiana glutinosa
ZmC2H2-33	CAAT-box	CAAT	606	Nicotiana glutinosa
ZmC2H2-33	CAAT-box	CAAAT	648	Pisum sativum	common cis-acting element in promoter and enhancer regions
ZmC2H2-33	CAAT-box	CAAT	690	Nicotiana glutinosa
ZmC2H2-33	CAAT-box	CAAT	736	Nicotiana glutinosa
ZmC2H2-33	CAAT-box	CAAT	743	Nicotiana glutinosa
ZmC2H2-33	CAAT-box	CAAAT	753	Pisum sativum	common cis-acting element in promoter and enhancer regions
ZmC2H2-33	CAAT-box	CAAAT	760	Pisum sativum	common cis-acting element in promoter and enhancer regions
ZmC2H2-33	CAAT-box	CAAT	778	Nicotiana glutinosa
ZmC2H2-33	CAAT-box	CAAT	877	Nicotiana glutinosa
ZmC2H2-33	CAAT-box	CAAT	892	Nicotiana glutinosa
ZmC2H2-33	CAAT-box	CCAAT	933	Arabidopsis thaliana	common cis-acting element in promoter and enhancer regions
ZmC2H2-33	CAAT-box	CAAT	934	Nicotiana glutinosa
ZmC2H2-33	CAAT-box	CAAT	1051	Nicotiana glutinosa
ZmC2H2-33	CAAT-box	CAAAT	1058	Pisum sativum	common cis-acting element in promoter and enhancer regions
ZmC2H2-33	CAAT-box	CAAAT	1116	Pisum sativum	common cis-acting element in promoter and enhancer regions
ZmC2H2-33	CAAT-box	CAAT	1156	Nicotiana glutinosa
ZmC2H2-33	CAAT-box	CAAAT	1360	Pisum sativum	common cis-acting element in promoter and enhancer regions
ZmC2H2-33	CAAT-box	CAAAT	1372	Pisum sativum	common cis-acting element in promoter and enhancer regions
ZmC2H2-33	CAAT-box	CAAAT	1431	Pisum sativum	common cis-acting element in promoter and enhancer regions
ZmC2H2-36	CAAT-box	CCAAT	43	Arabidopsis thaliana	common cis-acting element in promoter and enhancer regions
ZmC2H2-36	CAAT-box	CAAT	44	Nicotiana glutinosa
ZmC2H2-36	CAAT-box	CAAT	120	Nicotiana glutinosa
ZmC2H2-36	CAAT-box	CAAAT	169	Pisum sativum	common cis-acting element in promoter and enhancer regions
ZmC2H2-36	CAAT-box	CAAT	182	Nicotiana glutinosa
ZmC2H2-36	CAAT-box	CAAT	191	Nicotiana glutinosa
ZmC2H2-36	CAAT-box	CCAAT	284	Arabidopsis thaliana	common cis-acting element in promoter and enhancer regions
ZmC2H2-36	CAAT-box	CCAAT	363	Arabidopsis thaliana	common cis-acting element in promoter and enhancer regions
ZmC2H2-36	CAAT-box	CAAT	393	Nicotiana glutinosa
ZmC2H2-36	CAAT-box	CAAT	411	Nicotiana glutinosa
ZmC2H2-36	CAAT-box	CCAAT	420	Arabidopsis thaliana	common cis-acting element in promoter and enhancer regions
ZmC2H2-36	CAAT-box	CAAT	421	Nicotiana glutinosa
ZmC2H2-36	CAAT-box	CAAT	559	Nicotiana glutinosa
ZmC2H2-36	CAAT-box	CCAAT	660	Arabidopsis thaliana	common cis-acting element in promoter and enhancer regions
ZmC2H2-36	CAAT-box	CAAT	661	Nicotiana glutinosa
ZmC2H2-36	CAAT-box	TGCCAAC	677	Petunia hybrida	common cis-acting element in promoter and enhancer regions
ZmC2H2-36	CAAT-box	CAAT	788	Nicotiana glutinosa
ZmC2H2-36	CAAT-box	CAAT	818	Nicotiana glutinosa
ZmC2H2-36	CAAT-box	CAAT	905	Nicotiana glutinosa
ZmC2H2-36	CAAT-box	CAAT	980	Nicotiana glutinosa
ZmC2H2-36	CAAT-box	CCAAT	1004	Arabidopsis thaliana	common cis-acting element in promoter and enhancer regions
ZmC2H2-36	CAAT-box	CCAAT	1156	Arabidopsis thaliana	common cis-acting element in promoter and enhancer regions
ZmC2H2-36	CAAT-box	CAAT	1157	Nicotiana glutinosa
ZmC2H2-36	CAAT-box	CAAT	1355	Nicotiana glutinosa
ZmC2H2-36	CAAT-box	CCAAT	1398	Arabidopsis thaliana	common cis-acting element in promoter and enhancer regions
ZmC2H2-36	CAAT-box	CAAT	1421	Nicotiana glutinosa
ZmC2H2-36	CAAT-box	CAAAT	1452	Pisum sativum	common cis-acting element in promoter and enhancer regions
ZmC2H2-38	CAAT-box	CCAAT	4	Arabidopsis thaliana	common cis-acting element in promoter and enhancer regions
ZmC2H2-38	CAAT-box	CAAT	145	Nicotiana glutinosa
ZmC2H2-38	CAAT-box	CAAT	156	Nicotiana glutinosa
ZmC2H2-38	CAAT-box	CAAAT	422	Pisum sativum	common cis-acting element in promoter and enhancer regions
ZmC2H2-38	CAAT-box	CCAAT	584	Arabidopsis thaliana	common cis-acting element in promoter and enhancer regions
ZmC2H2-38	CAAT-box	CAAT	665	Nicotiana glutinosa
ZmC2H2-38	CAAT-box	CAAT	1032	Nicotiana glutinosa
ZmC2H2-38	CAAT-box	CAAT	1295	Nicotiana glutinosa
ZmC2H2-52	CAAT-box	CAAAT	341	Pisum sativum	common cis-acting element in promoter and enhancer regions
ZmC2H2-52	CAAT-box	CAAAT	605	Pisum sativum	common cis-acting element in promoter and enhancer regions
ZmC2H2-52	CAAT-box	CCAAT	623	Arabidopsis thaliana	common cis-acting element in promoter and enhancer regions
ZmC2H2-52	CAAT-box	CAAAT	629	Pisum sativum	common cis-acting element in promoter and enhancer regions
ZmC2H2-52	CAAT-box	CCAAT	1101	Arabidopsis thaliana	common cis-acting element in promoter and enhancer regions
ZmC2H2-52	CAAT-box	CAAT	1102	Nicotiana glutinosa
ZmC2H2-52	CAAT-box	CCAAT	1245	Arabidopsis thaliana	common cis-acting element in promoter and enhancer regions
ZmC2H2-53	CAAT-box	CAAT	740	Nicotiana glutinosa
ZmC2H2-53	CAAT-box	CAAT	774	Nicotiana glutinosa
ZmC2H2-53	CAAT-box	CCAAT	1037	Arabidopsis thaliana	common cis-acting element in promoter and enhancer regions
ZmC2H2-53	CAAT-box	CAAT	1038	Nicotiana glutinosa
ZmC2H2-53	CAAT-box	CAAAT	1055	Pisum sativum	common cis-acting element in promoter and enhancer regions
ZmC2H2-53	CAAT-box	CAAT	1131	Nicotiana glutinosa
ZmC2H2-53	CAAT-box	CAAAT	1151	Pisum sativum	common cis-acting element in promoter and enhancer regions
ZmC2H2-53	CAAT-box	CCAAT	1163	Arabidopsis thaliana	common cis-acting element in promoter and enhancer regions
ZmC2H2-53	CAAT-box	CAAT	1164	Nicotiana glutinosa
ZmC2H2-53	CAAT-box	CAAT	1210	Nicotiana glutinosa
ZmC2H2-69	CAAT-box	CAAAT	3	Pisum sativum	common cis-acting element in promoter and enhancer regions
ZmC2H2-69	CAAT-box	CAAT	195	Nicotiana glutinosa
ZmC2H2-69	CAAT-box	CAAT	235	Nicotiana glutinosa
ZmC2H2-69	CAAT-box	CAAT	282	Nicotiana glutinosa
ZmC2H2-69	CAAT-box	CAAT	477	Nicotiana glutinosa
ZmC2H2-69	CAAT-box	CCAAT	504	Arabidopsis thaliana	common cis-acting element in promoter and enhancer regions
ZmC2H2-69	CAAT-box	CAAT	505	Nicotiana glutinosa
ZmC2H2-69	CAAT-box	CAAT	542	Nicotiana glutinosa
ZmC2H2-69	CAAT-box	CAAT	574	Nicotiana glutinosa
ZmC2H2-69	CAAT-box	CAAAT	652	Pisum sativum	common cis-acting element in promoter and enhancer regions
ZmC2H2-69	CAAT-box	CAAT	655	Nicotiana glutinosa
ZmC2H2-69	CAAT-box	CAAT	691	Nicotiana glutinosa
ZmC2H2-69	CAAT-box	CAAT	861	Nicotiana glutinosa
ZmC2H2-69	CAAT-box	CAAT	950	Nicotiana glutinosa
ZmC2H2-69	CAAT-box	CAAAT	1086	Pisum sativum	common cis-acting element in promoter and enhancer regions
ZmC2H2-69	CAAT-box	CAAT	1148	Nicotiana glutinosa
ZmC2H2-69	CAAT-box	CAAT	1171	Nicotiana glutinosa
ZmC2H2-69	CAAT-box	CAAT	1187	Nicotiana glutinosa
ZmC2H2-69	CAAT-box	CAAAT	1248	Pisum sativum	common cis-acting element in promoter and enhancer regions
ZmC2H2-69	CAAT-box	CCAAT	1293	Arabidopsis thaliana	common cis-acting element in promoter and enhancer regions
ZmC2H2-69	CAAT-box	CAAT	1294	Nicotiana glutinosa
ZmC2H2-69	CAAT-box	CAAT	1359	Nicotiana glutinosa
ZmC2H2-69	CAAT-box	CAAT	1373	Nicotiana glutinosa
ZmC2H2-69	CAAT-box	CAAT	1427	Nicotiana glutinosa
ZmC2H2-69	CAAT-box	CCAAT	1429	Arabidopsis thaliana	common cis-acting element in promoter and enhancer regions
ZmC2H2-70	CAAT-box	CAAAT	292	Pisum sativum	common cis-acting element in promoter and enhancer regions
ZmC2H2-70	CAAT-box	CAAAT	374	Pisum sativum	common cis-acting element in promoter and enhancer regions
ZmC2H2-70	CAAT-box	CAAAT	379	Pisum sativum	common cis-acting element in promoter and enhancer regions
ZmC2H2-70	CAAT-box	CAAT	457	Nicotiana glutinosa
ZmC2H2-70	CAAT-box	CAAT	589	Nicotiana glutinosa
ZmC2H2-70	CAAT-box	CAAT	752	Nicotiana glutinosa
ZmC2H2-70	CAAT-box	CCAAT	1153	Arabidopsis thaliana	common cis-acting element in promoter and enhancer regions
ZmC2H2-70	CAAT-box	CCAAT	1287	Arabidopsis thaliana	common cis-acting element in promoter and enhancer regions
ZmC2H2-70	CAAT-box	CAAT	1288	Nicotiana glutinosa
ZmC2H2-70	CAAT-box	CAAT	1368	Nicotiana glutinosa
ZmC2H2-70	CAAT-box	CCAAT	1479	Arabidopsis thaliana	common cis-acting element in promoter and enhancer regions
ZmC2H2-70	CAAT-box	CAAT	1480	Nicotiana glutinosa
ZmC2H2-73	CAAT-box	CAAT	54	Nicotiana glutinosa
ZmC2H2-73	CAAT-box	CAAT	225	Nicotiana glutinosa
ZmC2H2-73	CAAT-box	CCAAT	457	Arabidopsis thaliana	common cis-acting element in promoter and enhancer regions
ZmC2H2-73	CAAT-box	CAAT	492	Nicotiana glutinosa
ZmC2H2-73	CAAT-box	CAAAT	508	Pisum sativum	common cis-acting element in promoter and enhancer regions
ZmC2H2-73	CAAT-box	CAAT	566	Nicotiana glutinosa
ZmC2H2-73	CAAT-box	CAAT	570	Nicotiana glutinosa
ZmC2H2-73	CAAT-box	CAAT	620	Nicotiana glutinosa
ZmC2H2-73	CAAT-box	CAAT	702	Nicotiana glutinosa
ZmC2H2-73	CAAT-box	CAAAT	744	Pisum sativum	common cis-acting element in promoter and enhancer regions
ZmC2H2-73	CAAT-box	CAAAT	819	Pisum sativum	common cis-acting element in promoter and enhancer regions
ZmC2H2-73	CAAT-box	CAAT	865	Nicotiana glutinosa
ZmC2H2-73	CAAT-box	CAAAT	888	Pisum sativum	common cis-acting element in promoter and enhancer regions
ZmC2H2-73	CAAT-box	CAAT	891	Nicotiana glutinosa
ZmC2H2-73	CAAT-box	CAAT	921	Nicotiana glutinosa
ZmC2H2-73	CAAT-box	CAAT	1239	Nicotiana glutinosa
ZmC2H2-73	CAAT-box	CAAAT	1276	Pisum sativum	common cis-acting element in promoter and enhancer regions
ZmC2H2-73	CAAT-box	CAAAT	1291	Pisum sativum	common cis-acting element in promoter and enhancer regions
ZmC2H2-73	CAAT-box	CCAAT	1333	Arabidopsis thaliana	common cis-acting element in promoter and enhancer regions
ZmC2H2-73	CAAT-box	CAAT	1334	Nicotiana glutinosa
ZmC2H2-73	CAAT-box	CAAAT	1348	Pisum sativum	common cis-acting element in promoter and enhancer regions
ZmC2H2-73	CAAT-box	CAAT	1356	Nicotiana glutinosa
ZmC2H2-73	CAAT-box	TGCAAATCT	1408	Brassica juncea	common cis-acting element in promoter and enhancer regions
ZmC2H2-73	CAAT-box	CAAAT	1410	Pisum sativum	common cis-acting element in promoter and enhancer regions
ZmC2H2-74	CAAT-box	CAAT	2	Nicotiana glutinosa
ZmC2H2-74	CAAT-box	CCAAT	13	Arabidopsis thaliana	common cis-acting element in promoter and enhancer regions
ZmC2H2-74	CAAT-box	CAAT	34	Nicotiana glutinosa
ZmC2H2-74	CAAT-box	CAAT	111	Nicotiana glutinosa
ZmC2H2-74	CAAT-box	CCAAT	210	Arabidopsis thaliana	common cis-acting element in promoter and enhancer regions
ZmC2H2-74	CAAT-box	CAAAT	273	Pisum sativum	common cis-acting element in promoter and enhancer regions
ZmC2H2-74	CAAT-box	CCAAT	282	Arabidopsis thaliana	common cis-acting element in promoter and enhancer regions
ZmC2H2-74	CAAT-box	CAAAT	288	Pisum sativum	common cis-acting element in promoter and enhancer regions
ZmC2H2-74	CAAT-box	CCAAT	326	Arabidopsis thaliana	common cis-acting element in promoter and enhancer regions
ZmC2H2-74	CAAT-box	CAAT	354	Nicotiana glutinosa
ZmC2H2-74	CAAT-box	CAAAT	411	Pisum sativum	common cis-acting element in promoter and enhancer regions
ZmC2H2-74	CAAT-box	CAAT	454	Nicotiana glutinosa
ZmC2H2-74	CAAT-box	CAAT	463	Nicotiana glutinosa
ZmC2H2-74	CAAT-box	CAAT	470	Nicotiana glutinosa
ZmC2H2-74	CAAT-box	CAAT	490	Nicotiana glutinosa
ZmC2H2-74	CAAT-box	CAAAT	543	Pisum sativum	common cis-acting element in promoter and enhancer regions
ZmC2H2-74	CAAT-box	CAAT	575	Nicotiana glutinosa
ZmC2H2-74	CAAT-box	CAAT	635	Nicotiana glutinosa
ZmC2H2-74	CAAT-box	CAAT	647	Nicotiana glutinosa
ZmC2H2-74	CAAT-box	CCAAT	661	Arabidopsis thaliana	common cis-acting element in promoter and enhancer regions
ZmC2H2-74	CAAT-box	CAAT	662	Nicotiana glutinosa
ZmC2H2-74	CAAT-box	CAAT	716	Nicotiana glutinosa
ZmC2H2-74	CAAT-box	CAAT	792	Nicotiana glutinosa
ZmC2H2-74	CAAT-box	CAAAT	820	Pisum sativum	common cis-acting element in promoter and enhancer regions
ZmC2H2-74	CAAT-box	CAAT	1262	Nicotiana glutinosa
ZmC2H2-74	CAAT-box	CAAT	1364	Nicotiana glutinosa
ZmC2H2-74	CAAT-box	CAAT	1411	Nicotiana glutinosa
ZmC2H2-74	CAAT-box	CAAT	1439	Nicotiana glutinosa
ZmC2H2-74	CAAT-box	CAAAT	1454	Pisum sativum	common cis-acting element in promoter and enhancer regions
ZmC2H2-74	CAAT-box	CAAT	1479	Nicotiana glutinosa
ZmC2H2-76	CAAT-box	CAAAT	43	Pisum sativum	common cis-acting element in promoter and enhancer regions
ZmC2H2-76	CAAT-box	CAAT	114	Nicotiana glutinosa
ZmC2H2-76	CAAT-box	CAAAT	135	Pisum sativum	common cis-acting element in promoter and enhancer regions
ZmC2H2-76	CAAT-box	CAAT	187	Nicotiana glutinosa
ZmC2H2-76	CAAT-box	CCAAT	283	Arabidopsis thaliana	common cis-acting element in promoter and enhancer regions
ZmC2H2-76	CAAT-box	CAAT	300	Nicotiana glutinosa
ZmC2H2-76	CAAT-box	CAAT	378	Nicotiana glutinosa
ZmC2H2-76	CAAT-box	CAAT	384	Nicotiana glutinosa
ZmC2H2-76	CAAT-box	CAAT	879	Nicotiana glutinosa
ZmC2H2-76	CAAT-box	CAAT	925	Nicotiana glutinosa
ZmC2H2-76	CAAT-box	CAAT	944	Nicotiana glutinosa
ZmC2H2-76	CAAT-box	CAAT	990	Nicotiana glutinosa
ZmC2H2-76	CAAT-box	CAAAT	995	Pisum sativum	common cis-acting element in promoter and enhancer regions
ZmC2H2-76	CAAT-box	CAAAT	1010	Pisum sativum	common cis-acting element in promoter and enhancer regions
ZmC2H2-76	CAAT-box	CAAAT	1038	Pisum sativum	common cis-acting element in promoter and enhancer regions
ZmC2H2-76	CAAT-box	CAAT	1078	Nicotiana glutinosa
ZmC2H2-76	CAAT-box	CCAAT	1087	Arabidopsis thaliana	common cis-acting element in promoter and enhancer regions
ZmC2H2-76	CAAT-box	CCAAT	1125	Arabidopsis thaliana	common cis-acting element in promoter and enhancer regions
ZmC2H2-76	CAAT-box	CAAT	1126	Nicotiana glutinosa
ZmC2H2-76	CAAT-box	CAAAT	1221	Pisum sativum	common cis-acting element in promoter and enhancer regions
ZmC2H2-76	CAAT-box	CAAT	1224	Nicotiana glutinosa
ZmC2H2-76	CAAT-box	CAAAT	1355	Pisum sativum	common cis-acting element in promoter and enhancer regions
ZmC2H2-76	CAAT-box	CAAT	1361	Nicotiana glutinosa
ZmC2H2-76	CAAT-box	CAAT	1396	Nicotiana glutinosa
ZmC2H2-76	CAAT-box	CAAT	1465	Nicotiana glutinosa
ZmC2H2-76	CAAT-box	CAAAT	1477	Pisum sativum	common cis-acting element in promoter and enhancer regions
ZmC2H2-82	CAAT-box	CCAAT	324	Arabidopsis thaliana	common cis-acting element in promoter and enhancer regions
ZmC2H2-82	CAAT-box	CAAT	325	Nicotiana glutinosa
ZmC2H2-82	CAAT-box	CCAAT	403	Arabidopsis thaliana	common cis-acting element in promoter and enhancer regions
ZmC2H2-82	CAAT-box	CAAT	404	Nicotiana glutinosa
ZmC2H2-82	CAAT-box	CAAT	421	Nicotiana glutinosa
ZmC2H2-82	CAAT-box	CAAT	729	Nicotiana glutinosa
ZmC2H2-82	CAAT-box	CAAAT	1304	Pisum sativum	common cis-acting element in promoter and enhancer regions
ZmC2H2-82	CAAT-box	CCAAT	1374	Arabidopsis thaliana	common cis-acting element in promoter and enhancer regions
ZmC2H2-36	CARE	CAACTCCC	1174	Oryza sativa
ZmC2H2-52	CARE	CAACTCAC	821	Oryza sativa
ZmC2H2-82	CARE	CAACTCCC	1158	Oryza sativa
ZmC2H2-149	CAT-box	GCCACT	719	Arabidopsis thaliana	cis-acting regulatory element related to meristem expression
ZmC2H2-36	CAT-box	GCCACT	305	Arabidopsis thaliana	cis-acting regulatory element related to meristem expression
ZmC2H2-36	CAT-box	GCCACT	872	Arabidopsis thaliana	cis-acting regulatory element related to meristem expression
ZmC2H2-53	CAT-box	GCCACT	42	Arabidopsis thaliana	cis-acting regulatory element related to meristem expression
ZmC2H2-53	CAT-box	GCCACT	220	Arabidopsis thaliana	cis-acting regulatory element related to meristem expression
ZmC2H2-53	CAT-box	GCCACT	426	Arabidopsis thaliana	cis-acting regulatory element related to meristem expression
ZmC2H2-69	CAT-box	GCCACT	1037	Arabidopsis thaliana	cis-acting regulatory element related to meristem expression
ZmC2H2-76	CAT-box	GCCACT	455	Arabidopsis thaliana	cis-acting regulatory element related to meristem expression
ZmC2H2-70	C-box	ACGAGCACCGCC	884	Hordeum vulgare	cis-acting regulatory element involved in light responsiveness
ZmC2H2-149	CCAAT-box	CAACGG	323	Hordeum vulgare	MYBHv1 binding site
ZmC2H2-149	CCAAT-box	CAACGG	724	Hordeum vulgare	MYBHv1 binding site
ZmC2H2-149	CCAAT-box	CAACGG	790	Hordeum vulgare	MYBHv1 binding site
ZmC2H2-149	CCAAT-box	CAACGG	804	Hordeum vulgare	MYBHv1 binding site
ZmC2H2-149	CCAAT-box	CAACGG	863	Hordeum vulgare	MYBHv1 binding site
ZmC2H2-149	CCAAT-box	CAACGG	1471	Hordeum vulgare	MYBHv1 binding site
ZmC2H2-36	CCAAT-box	CAACGG	334	Hordeum vulgare	MYBHv1 binding site
ZmC2H2-36	CCAAT-box	CAACGG	1365	Hordeum vulgare	MYBHv1 binding site
ZmC2H2-38	CCAAT-box	CAACGG	922	Hordeum vulgare	MYBHv1 binding site
ZmC2H2-52	CCAAT-box	CAACGG	21	Hordeum vulgare	MYBHv1 binding site
ZmC2H2-53	CCAAT-box	CAACGG	623	Hordeum vulgare	MYBHv1 binding site
ZmC2H2-102	CCGTCC motif	CCGTCC	1389	Nicotiana tabacum
ZmC2H2-102	CCGTCC motif	CCGTCC	1410	Nicotiana tabacum
ZmC2H2-102	CCGTCC motif	CCGTCC	1448	Nicotiana tabacum
ZmC2H2-130	CCGTCC motif	CCGTCC	101	Nicotiana tabacum
ZmC2H2-70	CCGTCC motif	CCGTCC	928	Nicotiana tabacum
ZmC2H2-82	CCGTCC motif	CCGTCC	746	Nicotiana tabacum
ZmC2H2-102	CCGTCC-box	CCGTCC	1389	Petroselinum hortense
ZmC2H2-102	CCGTCC-box	CCGTCC	1410	Petroselinum hortense
ZmC2H2-102	CCGTCC-box	CCGTCC	1448	Petroselinum hortense
ZmC2H2-130	CCGTCC-box	CCGTCC	101	Petroselinum hortense
ZmC2H2-70	CCGTCC-box	CCGTCC	928	Petroselinum hortense
ZmC2H2-82	CCGTCC-box	CCGTCC	746	Petroselinum hortense
ZmC2H2-1	CGTCA-motif	CGTCA	900	Hordeum vulgare	cis-acting regulatory element involved in the MeJA-responsiveness
ZmC2H2-1	CGTCA-motif	CGTCA	1312	Hordeum vulgare	cis-acting regulatory element involved in the MeJA-responsiveness
ZmC2H2-1	CGTCA-motif	CGTCA	1401	Hordeum vulgare	cis-acting regulatory element involved in the MeJA-responsiveness
ZmC2H2-1	CGTCA-motif	CGTCA	1446	Hordeum vulgare	cis-acting regulatory element involved in the MeJA-responsiveness
ZmC2H2-102	CGTCA-motif	CGTCA	623	Hordeum vulgare	cis-acting regulatory element involved in the MeJA-responsiveness
ZmC2H2-102	CGTCA-motif	CGTCA	1332	Hordeum vulgare	cis-acting regulatory element involved in the MeJA-responsiveness
ZmC2H2-104	CGTCA-motif	CGTCA	117	Hordeum vulgare	cis-acting regulatory element involved in the MeJA-responsiveness
ZmC2H2-149	CGTCA-motif	CGTCA	779	Hordeum vulgare	cis-acting regulatory element involved in the MeJA-responsiveness
ZmC2H2-149	CGTCA-motif	CGTCA	883	Hordeum vulgare	cis-acting regulatory element involved in the MeJA-responsiveness
ZmC2H2-149	CGTCA-motif	CGTCA	1462	Hordeum vulgare	cis-acting regulatory element involved in the MeJA-responsiveness
ZmC2H2-21	CGTCA-motif	CGTCA	1184	Hordeum vulgare	cis-acting regulatory element involved in the MeJA-responsiveness
ZmC2H2-33	CGTCA-motif	CGTCA	462	Hordeum vulgare	cis-acting regulatory element involved in the MeJA-responsiveness
ZmC2H2-52	CGTCA-motif	CGTCA	150	Hordeum vulgare	cis-acting regulatory element involved in the MeJA-responsiveness
ZmC2H2-52	CGTCA-motif	CGTCA	816	Hordeum vulgare	cis-acting regulatory element involved in the MeJA-responsiveness
ZmC2H2-52	CGTCA-motif	CGTCA	877	Hordeum vulgare	cis-acting regulatory element involved in the MeJA-responsiveness
ZmC2H2-52	CGTCA-motif	CGTCA	1496	Hordeum vulgare	cis-acting regulatory element involved in the MeJA-responsiveness
ZmC2H2-53	CGTCA-motif	CGTCA	1227	Hordeum vulgare	cis-acting regulatory element involved in the MeJA-responsiveness
ZmC2H2-70	CGTCA-motif	CGTCA	1376	Hordeum vulgare	cis-acting regulatory element involved in the MeJA-responsiveness
ZmC2H2-73	CGTCA-motif	CGTCA	645	Hordeum vulgare	cis-acting regulatory element involved in the MeJA-responsiveness
ZmC2H2-73	CGTCA-motif	CGTCA	676	Hordeum vulgare	cis-acting regulatory element involved in the MeJA-responsiveness
ZmC2H2-74	CGTCA-motif	CGTCA	866	Hordeum vulgare	cis-acting regulatory element involved in the MeJA-responsiveness
ZmC2H2-82	CGTCA-motif	CGTCA	838	Hordeum vulgare	cis-acting regulatory element involved in the MeJA-responsiveness
ZmC2H2-38	chs-CMA1a	TTACTTAA	44	Daucus carota	part of a light responsive element
ZmC2H2-38	chs-Unit 1 m1	ACCTAACCCGC	796	Hordeum vulgare	part of a light responsive element
ZmC2H2-1	circadian	CAAAGATATC	1450	Lycopersicon esculentum	cis-acting regulatory element involved in circadian control
ZmC2H2-149	circadian	CAAAGATATC	602	Lycopersicon esculentum	cis-acting regulatory element involved in circadian control
ZmC2H2-52	circadian	CAAAGATATC	577	Lycopersicon esculentum	cis-acting regulatory element involved in circadian control
ZmC2H2-1	CTAG-motif	ACTAGCAGAA	274	Avena sativa
ZmC2H2-1	DRE core	GCCGAC	1000	Arabidopsis thaliana
ZmC2H2-130	DRE core	GCCGAC	289	Arabidopsis thaliana
ZmC2H2-130	DRE core	GCCGAC	358	Arabidopsis thaliana
ZmC2H2-149	DRE core	GCCGAC	898	Arabidopsis thaliana
ZmC2H2-21	DRE core	GCCGAC	480	Arabidopsis thaliana
ZmC2H2-38	DRE core	GCCGAC	991	Arabidopsis thaliana
ZmC2H2-38	DRE core	GCCGAC	1488	Arabidopsis thaliana
ZmC2H2-52	DRE core	GCCGAC	355	Arabidopsis thaliana
ZmC2H2-52	DRE core	GCCGAC	492	Arabidopsis thaliana
ZmC2H2-52	DRE core	GCCGAC	1113	Arabidopsis thaliana
ZmC2H2-102	DRE1	ACCGAGA	749	Zea mays
ZmC2H2-149	DRE1	ACCGAGA	1265	Zea mays
ZmC2H2-33	DRE1	ACCGAGA	233	Zea mays
ZmC2H2-36	DRE1	ACCGAGA	550	Zea mays
ZmC2H2-53	DRE1	ACCGAGA	574	Zea mays
ZmC2H2-53	DRE1	ACCGAGA	1045	Zea mays
ZmC2H2-76	E2Fb	TTTGCCGC	624	Nicotiana tabacum
ZmC2H2-33	ERE	ATTTTAAA	809	Nicotiana glutinos
ZmC2H2-33	ERE	ATTTTAAA	815	Nicotiana glutinos
ZmC2H2-33	ERE	ATTTTAAA	989	Nicotiana glutinos
ZmC2H2-33	ERE	ATTTTAAA	1241	Nicotiana glutinos
ZmC2H2-36	ERE	ATTTCATA	1408	Nicotiana glutinos
ZmC2H2-38	ERE	ATTTTAAA	501	Nicotiana glutinos
ZmC2H2-38	ERE	ATTTTAAA	646	Nicotiana glutinos
ZmC2H2-104	GA-motif	ATAGATAA	806	Arabidopsis thaliana	part of a light responsive element
ZmC2H2-21	GA-motif	ATAGATAA	1390	Arabidopsis thaliana	part of a light responsive element
ZmC2H2-33	GA-motif	ATAGATAA	127	Arabidopsis thaliana	part of a light responsive element
ZmC2H2-104	Gap-box	CAAATGAA(A/G)A	343	Arabidopsis thaliana	part of a light responsive element
ZmC2H2-149	Gap-box	CAAATGAA(A/G)A	261	Arabidopsis thaliana	part of a light responsive element
ZmC2H2-33	GARE-motif	TCTGTTG	576	Brassica oleracea	gibberellin-responsive element
ZmC2H2-1	GATA-motif	AAGGATAAGG	492	Solanum tuberosum	part of a light responsive element
ZmC2H2-21	GATA-motif	AAGGATAAGG	1474	Solanum tuberosum	part of a light responsive element
ZmC2H2-33	GATA-motif	GATAGGA	609	Arabidopsis thaliana	part of a light responsive element
ZmC2H2-33	GATA-motif	GATAGGA	698	Arabidopsis thaliana	part of a light responsive element
ZmC2H2-69	GATA-motif	AAGGATAAGG	877	Solanum tuberosum	part of a light responsive element
ZmC2H2-70	GATA-motif	AAGGATAAGG	267	Solanum tuberosum	part of a light responsive element
ZmC2H2-73	GATA-motif	AAGGATAAGG	636	Solanum tuberosum	part of a light responsive element
ZmC2H2-76	GATA-motif	AAGATAAGATT	45	Arabidopsis thaliana	part of a light responsive element
ZmC2H2-102	G-box	CACGAC	42	Zea mays	cis-acting regulatory element involved in light responsiveness
ZmC2H2-102	G-box	CACGAC	1097	Zea mays	cis-acting regulatory element involved in light responsiveness
ZmC2H2-104	G-box	ACACGTGT	548	Brassica napus	cis-acting regulatory element involved in light responsiveness
ZmC2H2-104	G-box	CACGTG	549	Arabidopsis thaliana	cis-acting regulatory element involved in light responsiveness
ZmC2H2-104	G-Box	CACGTG	549	Pisum sativum	cis-acting regulatory element involved in light responsiveness
ZmC2H2-149	G-box	CACGTC	777	Zea mays	cis-acting regulatory element involved in light responsiveness
ZmC2H2-21	G-box	CACGAC	231	Zea mays	cis-acting regulatory element involved in light responsiveness
ZmC2H2-21	G-box	TACGTG	293	Arabidopsis thaliana	cis-acting regulatory element involved in light responsiveness
ZmC2H2-21	G-box	TACGTG	314	Arabidopsis thaliana	cis-acting regulatory element involved in light responsiveness
ZmC2H2-21	G-box	CACGAC	1190	Zea mays	cis-acting regulatory element involved in light responsiveness
ZmC2H2-33	G-box	CACGAC	306	Zea mays	cis-acting regulatory element involved in light responsiveness
ZmC2H2-33	G-box	CACGAC	917	Zea mays	cis-acting regulatory element involved in light responsiveness
ZmC2H2-52	G-box	CACGAC	451	Zea mays	cis-acting regulatory element involved in light responsiveness
ZmC2H2-53	G-Box	CACGTG	247	Pisum sativum	cis-acting regulatory element involved in light responsiveness
ZmC2H2-53	G-Box	CACGTT	601	Pisum sativum	cis-acting regulatory element involved in light responsiveness
ZmC2H2-53	G-Box	CACGTG	951	Pisum sativum	cis-acting regulatory element involved in light responsiveness
ZmC2H2-53	G-box	CACGAC	214	Zea mays	cis-acting regulatory element involved in light responsiveness
ZmC2H2-53	G-box	CACGTG	247	Arabidopsis thaliana	cis-acting regulatory element involved in light responsiveness
ZmC2H2-53	G-box	CACGTC	494	Zea mays	cis-acting regulatory element involved in light responsiveness
ZmC2H2-53	G-box	GCCACGTGGA	949	Arabidopsis thaliana	cis-acting regulatory element involved in light responsiveness
ZmC2H2-53	G-box	CACGTG	951	Arabidopsis thaliana	cis-acting regulatory element involved in light responsiveness
ZmC2H2-53	G-box	CACGAC	1286	Zea mays	cis-acting regulatory element involved in light responsiveness
ZmC2H2-69	G-box	CACGTG	744	Arabidopsis thaliana	cis-acting regulatory element involved in light responsiveness
ZmC2H2-69	G-Box	CACGTG	744	Pisum sativum	cis-acting regulatory element involved in light responsiveness
ZmC2H2-70	G-box	CACGAC	1278	Zea mays	cis-acting regulatory element involved in light responsiveness
ZmC2H2-70	G-box	CACGAC	1441	Zea mays	cis-acting regulatory element involved in light responsiveness
ZmC2H2-73	G-Box	CACGTT	229	Pisum sativum	cis-acting regulatory element involved in light responsiveness
ZmC2H2-73	G-Box	CACGTG	247	Pisum sativum	cis-acting regulatory element involved in light responsiveness
ZmC2H2-73	G-box	CACGTG	247	Arabidopsis thaliana	cis-acting regulatory element involved in light responsiveness
ZmC2H2-74	G-box	CACGTG	364	Arabidopsis thaliana	cis-acting regulatory element involved in light responsiveness
ZmC2H2-74	G-Box	CACGTG	364	Pisum sativum	cis-acting regulatory element involved in light responsiveness
ZmC2H2-76	G-box	TACGTG	241	Arabidopsis thaliana	cis-acting regulatory element involved in light responsiveness
ZmC2H2-76	G-box	TACGTG	262	Arabidopsis thaliana	cis-acting regulatory element involved in light responsiveness
ZmC2H2-76	G-box	CACGAC	1144	Zea mays	cis-acting regulatory element involved in light responsiveness
ZmC2H2-102	GC-motif	CCCCCG	1141	Zea mays	enhancer-like element involved in anoxic specific inducibility
ZmC2H2-52	GC-motif	CCCCCG	674	Zea mays	enhancer-like element involved in anoxic specific inducibility
ZmC2H2-53	GC-motif	CCCCCG	54	Zea mays	enhancer-like element involved in anoxic specific inducibility
ZmC2H2-53	GC-motif	AGCGCGCCG	156	Oryza sativa	?
ZmC2H2-53	GC-motif	CCCCCG	327	Zea mays	enhancer-like element involved in anoxic specific inducibility
ZmC2H2-70	GC-motif	CCCCCG	436	Zea mays	enhancer-like element involved in anoxic specific inducibility
ZmC2H2-73	GC-motif	CCCCCG	672	Zea mays	enhancer-like element involved in anoxic specific inducibility
ZmC2H2-73	GC-motif	CCCCCG	719	Zea mays	enhancer-like element involved in anoxic specific inducibility
ZmC2H2-82	GC-motif	CCCCCG	1472	Zea mays	enhancer-like element involved in anoxic specific inducibility
ZmC2H2-102	GCN4_motif	TGAGTCA	491	Oryza sativa	cis-regulatory element involved in endosperm expression
ZmC2H2-70	GCN4_motif	TGAGTCA	110	Oryza sativa	cis-regulatory element involved in endosperm expression
ZmC2H2-76	GCN4_motif	TGAGTCA	985	Oryza sativa	cis-regulatory element involved in endosperm expression
ZmC2H2-1	GT1-motif	GGTTAA	494	Arabidopsis thaliana	light responsive element
ZmC2H2-1	GT1-motif	GGTTAA	629	Arabidopsis thaliana	light responsive element
ZmC2H2-102	GT1-motif	GGTTAA	918	Arabidopsis thaliana	light responsive element
ZmC2H2-104	GT1-motif	GGTTAAT	56	Avena sativa	light responsive element
ZmC2H2-104	GT1-motif	GGTTAAT	664	Avena sativa	light responsive element
ZmC2H2-21	GT1-motif	GGTTAA	763	Arabidopsis thaliana	light responsive element
ZmC2H2-21	GT1-motif	GGTTAAT	775	Avena sativa	light responsive element
ZmC2H2-21	GT1-motif	GGTTAA	776	Arabidopsis thaliana	light responsive element
ZmC2H2-38	GT1-motif	GGTTAA	121	Arabidopsis thaliana	light responsive element
ZmC2H2-38	GT1-motif	GGTTAAT	476	Avena sativa	light responsive element
ZmC2H2-69	GT1-motif	GGTTAAT	924	Avena sativa	light responsive element
ZmC2H2-69	GT1-motif	GGTTAA	925	Arabidopsis thaliana	light responsive element
ZmC2H2-70	GT1-motif	GGTTAA	250	Arabidopsis thaliana	light responsive element
ZmC2H2-82	GT1-motif	GGTTAA	297	Arabidopsis thaliana	light responsive element
ZmC2H2-82	GT1-motif	GGTTAA	299	Arabidopsis thaliana	light responsive element
ZmC2H2-82	GT1-motif	GGTTAA	425	Arabidopsis thaliana	light responsive element
ZmC2H2-102	HD-Zip 3	GTAAT(G/C)ATTAC	169	Arabidopsis thaliana	protein binding site
ZmC2H2-102	I-box	cGATAAGGCG	874	Zea mays	part of a light responsive element
ZmC2H2-104	I-box	cCATATCCAAT	234	Flaveria trinervia	part of a light responsive element
ZmC2H2-104	I-box	atGATAAGGTC	829	Helianthus annuus	part of a light responsive element
ZmC2H2-21	I-box	TAGATAACC	455	Pisum sativum	part of a light responsive element
ZmC2H2-33	I-box	TAGATAACC	125	Pisum sativum	part of a light responsive element
ZmC2H2-76	I-box	AAGATAAGGCT	676	Gossypium hirsutum	part of a light responsive element
ZmC2H2-102	LTR	CCGAAA	1104	Hordeum vulgare	cis-acting element involved in low-temperature responsiveness
ZmC2H2-149	LTR	CCGAAA	876	Hordeum vulgare	cis-acting element involved in low-temperature responsiveness
ZmC2H2-53	LTR	CCGAAA	10	Hordeum vulgare	cis-acting element involved in low-temperature responsiveness
ZmC2H2-76	LTR	CCGAAA	564	Hordeum vulgare	cis-acting element involved in low-temperature responsiveness
ZmC2H2-76	LTR	CCGAAA	583	Hordeum vulgare	cis-acting element involved in low-temperature responsiveness
ZmC2H2-76	LTR	CCGAAA	604	Hordeum vulgare	cis-acting element involved in low-temperature responsiveness
ZmC2H2-76	LTR	CCGAAA	619	Hordeum vulgare	cis-acting element involved in low-temperature responsiveness
ZmC2H2-76	LTR	CCGAAA	640	Hordeum vulgare	cis-acting element involved in low-temperature responsiveness
ZmC2H2-76	LTR	CCGAAA	673	Hordeum vulgare	cis-acting element involved in low-temperature responsiveness
ZmC2H2-76	LTR	CCGAAA	691	Hordeum vulgare	cis-acting element involved in low-temperature responsiveness
ZmC2H2-76	LTR	CCGAAA	714	Hordeum vulgare	cis-acting element involved in low-temperature responsiveness
ZmC2H2-76	LTR	CCGAAA	753	Hordeum vulgare	cis-acting element involved in low-temperature responsiveness
ZmC2H2-76	LTR	CCGAAA	768	Hordeum vulgare	cis-acting element involved in low-temperature responsiveness
ZmC2H2-76	LTR	CCGAAA	792	Hordeum vulgare	cis-acting element involved in low-temperature responsiveness
ZmC2H2-76	LTR	CCGAAA	809	Hordeum vulgare	cis-acting element involved in low-temperature responsiveness
ZmC2H2-76	LTR	CCGAAA	828	Hordeum vulgare	cis-acting element involved in low-temperature responsiveness
ZmC2H2-76	LTR	CCGAAA	849	Hordeum vulgare	cis-acting element involved in low-temperature responsiveness
ZmC2H2-130	MBS	CAACTG	1115	Arabidopsis thaliana	MYB binding site involved in drought-inducibility
ZmC2H2-21	MBS	CAACTG	707	Arabidopsis thaliana	MYB binding site involved in drought-inducibility
ZmC2H2-36	MBS	CAACTG	204	Arabidopsis thaliana	MYB binding site involved in drought-inducibility
ZmC2H2-36	MBS	CAACTG	997	Arabidopsis thaliana	MYB binding site involved in drought-inducibility
ZmC2H2-69	MBS	CAACTG	453	Arabidopsis thaliana	MYB binding site involved in drought-inducibility
ZmC2H2-69	MBS	CAACTG	613	Arabidopsis thaliana	MYB binding site involved in drought-inducibility
ZmC2H2-70	MBS	CAACTG	1293	Arabidopsis thaliana	MYB binding site involved in drought-inducibility
ZmC2H2-74	MBS	CAACTG	21	Arabidopsis thaliana	MYB binding site involved in drought-inducibility
ZmC2H2-102	MRE	AACCTAA	1207	Petroselinum crispum	MYB binding site involved in light responsiveness
ZmC2H2-38	MRE	AACCTAA	738	Petroselinum crispum	MYB binding site involved in light responsiveness
ZmC2H2-38	MRE	AACCTAA	795	Petroselinum crispum	MYB binding site involved in light responsiveness
ZmC2H2-76	MRE	AACCTAA	1364	Petroselinum crispum	MYB binding site involved in light responsiveness
ZmC2H2-149	MSA-like	TCAAACGGT	371	Catharanthus roseus	cis-acting element involved in cell cycle regulation
ZmC2H2-149	MSA-like	(T/C)C(T/C)AACGG(T/C)(T/C)A	721	Catharanthus roseus	cis-acting element involved in cell cycle regulation
ZmC2H2-149	MSA-like	(T/C)C(T/C)AACGG(T/C)(T/C)A	801	Catharanthus roseus	cis-acting element involved in cell cycle regulation
ZmC2H2-149	MSA-like	TCCAACGGT	803	Catharanthus roseus	cis-acting element involved in cell cycle regulation
ZmC2H2-149	MSA-like	(T/C)C(T/C)AACGG(T/C)(T/C)A	860	Catharanthus roseus	cis-acting element involved in cell cycle regulation
ZmC2H2-1	MYB	TAACCA	66	Arabidopsis thaliana
ZmC2H2-1	MYB	CAACAG	173	Arabidopsis thaliana
ZmC2H2-102	MYB	TAACCA	919	Arabidopsis thaliana
ZmC2H2-102	MYB	CAACCA	1257	Arabidopsis thaliana
ZmC2H2-104	MYB	TAACCA	319	Arabidopsis thaliana
ZmC2H2-104	MYB	TAACCA	1423	Arabidopsis thaliana
ZmC2H2-12	MYB	TAACCA	1495	Arabidopsis thaliana
ZmC2H2-130	Myb	CAACTG	1115	Arabidopsis thaliana
ZmC2H2-130	MYB	CAACCA	582	Arabidopsis thaliana
ZmC2H2-130	MYB	CAACCA	1208	Arabidopsis thaliana
ZmC2H2-149	MYB	CAACCA	687	Arabidopsis thaliana
ZmC2H2-149	MYB	CAACCA	708	Arabidopsis thaliana
ZmC2H2-149	MYB	CAACCA	1207	Arabidopsis thaliana
ZmC2H2-149	MYB	CAACCA	1254	Arabidopsis thaliana
ZmC2H2-149	MYB	CAACCA	1390	Arabidopsis thaliana
ZmC2H2-21	MYB	TAACCA	459	Arabidopsis thaliana
ZmC2H2-21	MYB	CAACCA	577	Arabidopsis thaliana
ZmC2H2-21	MYB	TAACCA	833	Arabidopsis thaliana
ZmC2H2-21	MYB	CAACCA	1260	Arabidopsis thaliana
ZmC2H2-21	Myb	TAACTG	306	Arabidopsis thaliana
ZmC2H2-21	Myb	TAACTG	325	Arabidopsis thaliana
ZmC2H2-21	Myb	CAACTG	707	Arabidopsis thaliana
ZmC2H2-33	MYB	CAACAG	43	Arabidopsis thaliana
ZmC2H2-33	MYB	TAACCA	124	Arabidopsis thaliana
ZmC2H2-33	MYB	CAACAG	447	Arabidopsis thaliana
ZmC2H2-33	MYB	TAACCA	560	Arabidopsis thaliana
ZmC2H2-33	MYB	CAACAG	576	Arabidopsis thaliana
ZmC2H2-33	MYB	CAACCA	1487	Arabidopsis thaliana
ZmC2H2-36	Myb	CAACTG	204	Arabidopsis thaliana
ZmC2H2-36	Myb	CAACTG	997	Arabidopsis thaliana
ZmC2H2-36	MYB	TAACCA	810	Arabidopsis thaliana
ZmC2H2-38	MYB	TAACCA	96	Arabidopsis thaliana
ZmC2H2-38	MYB	TAACCA	122	Arabidopsis thaliana
ZmC2H2-38	MYB	TAACCA	131	Arabidopsis thaliana
ZmC2H2-38	MYB	TAACCA	641	Arabidopsis thaliana
ZmC2H2-38	MYB	CAACCA	1238	Arabidopsis thaliana
ZmC2H2-52	MYB	CAACCA	971	Arabidopsis thaliana
ZmC2H2-53	MYB	CAACCA	1290	Arabidopsis thaliana
ZmC2H2-69	Myb	CAACTG	453	Arabidopsis thaliana
ZmC2H2-69	Myb	CAACTG	613	Arabidopsis thaliana
ZmC2H2-69	Myb	TAACTG	1006	Arabidopsis thaliana
ZmC2H2-69	MYB	CAACCA	276	Arabidopsis thaliana
ZmC2H2-69	MYB	TAACCA	617	Arabidopsis thaliana
ZmC2H2-69	MYB	TAACCA	871	Arabidopsis thaliana
ZmC2H2-70	MYB	TAACCA	1193	Arabidopsis thaliana
ZmC2H2-70	MYB	CAACAG	1263	Arabidopsis thaliana
ZmC2H2-70	MYB	CAACAG	1468	Arabidopsis thaliana
ZmC2H2-70	Myb	CAACTG	1293	Arabidopsis thaliana
ZmC2H2-73	Myb	TAACTG	470	Arabidopsis thaliana
ZmC2H2-73	Myb	TAACTG	1342	Arabidopsis thaliana
ZmC2H2-74	MYB	TAACCA	203	Arabidopsis thaliana
ZmC2H2-74	Myb	CAACTG	21	Arabidopsis thaliana
ZmC2H2-74	Myb	TAACTG	843	Arabidopsis thaliana
ZmC2H2-76	MYB	CAACAG	548	Arabidopsis thaliana
ZmC2H2-76	MYB	CAACCA	1481	Arabidopsis thaliana
ZmC2H2-76	Myb	TAACTG	31	Arabidopsis thaliana
ZmC2H2-76	Myb	TAACTG	1129	Arabidopsis thaliana
ZmC2H2-76	Myb	TAACTG	1194	Arabidopsis thaliana
ZmC2H2-82	MYB	TAACCA	426	Arabidopsis thaliana
ZmC2H2-82	MYB	CAACCA	489	Arabidopsis thaliana
ZmC2H2-82	MYB	CAACAG	1183	Arabidopsis thaliana
ZmC2H2-149	MYB recognition site	CCGTTG	323	Arabidopsis thaliana
ZmC2H2-149	MYB recognition site	CCGTTG	724	Arabidopsis thaliana
ZmC2H2-149	MYB recognition site	CCGTTG	790	Arabidopsis thaliana
ZmC2H2-149	MYB recognition site	CCGTTG	804	Arabidopsis thaliana
ZmC2H2-149	MYB recognition site	CCGTTG	863	Arabidopsis thaliana
ZmC2H2-149	MYB recognition site	CCGTTG	1471	Arabidopsis thaliana
ZmC2H2-36	MYB recognition site	CCGTTG	334	Arabidopsis thaliana
ZmC2H2-36	MYB recognition site	CCGTTG	1365	Arabidopsis thaliana
ZmC2H2-38	MYB recognition site	CCGTTG	922	Arabidopsis thaliana
ZmC2H2-52	MYB recognition site	CCGTTG	21	Arabidopsis thaliana
ZmC2H2-53	MYB recognition site	CCGTTG	623	Arabidopsis thaliana
ZmC2H2-1	Myb-binding site	CAACAG	173	Nicotiana tabacum
ZmC2H2-33	Myb-binding site	CAACAG	43	Nicotiana tabacum
ZmC2H2-33	Myb-binding site	CAACAG	447	Nicotiana tabacum
ZmC2H2-33	Myb-binding site	CAACAG	576	Nicotiana tabacum
ZmC2H2-70	Myb-binding site	CAACAG	1263	Nicotiana tabacum
ZmC2H2-70	Myb-binding site	CAACAG	1468	Nicotiana tabacum
ZmC2H2-76	Myb-binding site	CAACAG	548	Nicotiana tabacum
ZmC2H2-82	Myb-binding site	CAACAG	1183	Nicotiana tabacum
ZmC2H2-1	MYB-like sequence	TAACCA	66	Arabidopsis thaliana
ZmC2H2-102	MYB-like sequence	TAACCA	919	Arabidopsis thaliana
ZmC2H2-104	MYB-like sequence	TAACCA	319	Arabidopsis thaliana
ZmC2H2-104	MYB-like sequence	TAACCA	1423	Arabidopsis thaliana
ZmC2H2-12	MYB-like sequence	TAACCA	1495	Arabidopsis thaliana
ZmC2H2-21	MYB-like sequence	TAACCA	459	Arabidopsis thaliana
ZmC2H2-21	MYB-like sequence	TAACCA	833	Arabidopsis thaliana
ZmC2H2-33	MYB-like sequence	TAACCA	124	Arabidopsis thaliana
ZmC2H2-33	MYB-like sequence	TAACCA	560	Arabidopsis thaliana
ZmC2H2-36	MYB-like sequence	TAACCA	810	Arabidopsis thaliana
ZmC2H2-38	MYB-like sequence	TAACCA	96	Arabidopsis thaliana
ZmC2H2-38	MYB-like sequence	TAACCA	122	Arabidopsis thaliana
ZmC2H2-38	MYB-like sequence	TAACCA	131	Arabidopsis thaliana
ZmC2H2-38	MYB-like sequence	TAACCA	641	Arabidopsis thaliana
ZmC2H2-69	MYB-like sequence	TAACCA	617	Arabidopsis thaliana
ZmC2H2-69	MYB-like sequence	TAACCA	871	Arabidopsis thaliana
ZmC2H2-70	MYB-like sequence	TAACCA	1193	Arabidopsis thaliana
ZmC2H2-74	MYB-like sequence	TAACCA	203	Arabidopsis thaliana
ZmC2H2-82	MYB-like sequence	TAACCA	426	Arabidopsis thaliana
ZmC2H2-1	MYC	CATTTG	368	Arabidopsis thaliana
ZmC2H2-1	MYC	CAATTG	600	Arabidopsis thaliana
ZmC2H2-1	MYC	CATTTG	618	Arabidopsis thaliana
ZmC2H2-1	MYC	CATTTG	686	Arabidopsis thaliana
ZmC2H2-1	Myc	TCTCTTA	44	Arabidopsis thaliana
ZmC2H2-102	MYC	CATTTG	232	Arabidopsis thaliana
ZmC2H2-102	MYC	CATGTG	496	Arabidopsis thaliana
ZmC2H2-102	MYC	CATTTG	647	Arabidopsis thaliana
ZmC2H2-102	MYC	CAATTG	668	Arabidopsis thaliana
ZmC2H2-104	MYC	CATTTG	347	Arabidopsis thaliana
ZmC2H2-104	MYC	CATGTG	1264	Arabidopsis thaliana
ZmC2H2-104	MYC	CATGTG	1453	Arabidopsis thaliana
ZmC2H2-12	Myc	TCTCTTA	566	Arabidopsis thaliana
ZmC2H2-12	MYC	CATGTG	209	Arabidopsis thaliana
ZmC2H2-12	MYC	CAATTG	472	Arabidopsis thaliana
ZmC2H2-12	MYC	CATTTG	486	Arabidopsis thaliana
ZmC2H2-12	MYC	CATTTG	529	Arabidopsis thaliana
ZmC2H2-12	MYC	CATTTG	972	Arabidopsis thaliana
ZmC2H2-130	MYC	CAATTG	660	Arabidopsis thaliana
ZmC2H2-130	MYC	CATTTG	1264	Arabidopsis thaliana
ZmC2H2-130	MYC	CATTTG	1271	Arabidopsis thaliana
ZmC2H2-149	MYC	CAATTG	129	Arabidopsis thaliana
ZmC2H2-149	MYC	CATTTG	261	Arabidopsis thaliana
ZmC2H2-149	MYC	CAATTG	448	Arabidopsis thaliana
ZmC2H2-21	Myc	TCTCTTA	1366	Arabidopsis thaliana
ZmC2H2-33	Myc	TCTCTTA	1277	Arabidopsis thaliana
ZmC2H2-33	MYC	CATTTG	27	Arabidopsis thaliana
ZmC2H2-36	MYC	CATTTG	168	Arabidopsis thaliana
ZmC2H2-36	MYC	CATGTG	1296	Arabidopsis thaliana
ZmC2H2-36	MYC	CATTTG	1451	Arabidopsis thaliana
ZmC2H2-38	MYC	CATGTG	751	Arabidopsis thaliana
ZmC2H2-53	MYC	CATGTG	888	Arabidopsis thaliana
ZmC2H2-53	MYC	CATTTG	1151	Arabidopsis thaliana
ZmC2H2-69	MYC	CATTTG	2	Arabidopsis thaliana
ZmC2H2-69	MYC	CATGTG	789	Arabidopsis thaliana
ZmC2H2-69	MYC	CATGTG	1015	Arabidopsis thaliana
ZmC2H2-69	MYC	CATTTG	1248	Arabidopsis thaliana
ZmC2H2-69	MYC	CAATTG	1427	Arabidopsis thaliana
ZmC2H2-70	MYC	CATTTG	379	Arabidopsis thaliana
ZmC2H2-70	MYC	CATGTG	1324	Arabidopsis thaliana
ZmC2H2-70	Myc	TCTCTTA	392	Arabidopsis thaliana
ZmC2H2-73	MYC	CATGTG	289	Arabidopsis thaliana
ZmC2H2-73	MYC	CATGTG	291	Arabidopsis thaliana
ZmC2H2-73	MYC	CATTTG	819	Arabidopsis thaliana
ZmC2H2-74	MYC	CATTTG	272	Arabidopsis thaliana
ZmC2H2-74	MYC	CATTTG	287	Arabidopsis thaliana
ZmC2H2-74	MYC	CATTTG	543	Arabidopsis thaliana
ZmC2H2-74	MYC	CATTTG	820	Arabidopsis thaliana
ZmC2H2-74	MYC	CATGTG	1142	Arabidopsis thaliana
ZmC2H2-74	MYC	CATGTG	1144	Arabidopsis thaliana
ZmC2H2-74	Myc	TCTCTTA	622	Arabidopsis thaliana
ZmC2H2-76	MYC	CATGTG	75	Arabidopsis thaliana
ZmC2H2-76	MYC	CATTTG	1477	Arabidopsis thaliana
ZmC2H2-76	Myc	TCTCTTA	99	Arabidopsis thaliana
ZmC2H2-82	MYC	CATTTG	1303	Arabidopsis thaliana
ZmC2H2-82	MYC	CATGTG	1487	Arabidopsis thaliana
ZmC2H2-149	NON	CAACGGCCACG	719	Nicotiana tabacum
ZmC2H2-1	O2-site	GATGACATGG	184	Zea mays	cis-acting regulatory element involved in zein metabolism regulation
ZmC2H2-102	O2-site	GATGA(C/T)(A/G)TG(A/G)	727	Zea mays	cis-acting regulatory element involved in zein metabolism regulation
ZmC2H2-149	O2-site	GATGATGTGG	776	Zea mays	cis-acting regulatory element involved in zein metabolism regulation
ZmC2H2-33	O2-site	GATGA(C/T)(A/G)TG(A/G)	509	Zea mays	cis-acting regulatory element involved in zein metabolism regulation
ZmC2H2-36	O2-site	GATGACATGG	701	Zea mays	cis-acting regulatory element involved in zein metabolism regulation
ZmC2H2-53	O2-site	GATGATGTGG	930	Zea mays	cis-acting regulatory element involved in zein metabolism regulation
ZmC2H2-82	O2-site	GATGATGTGG	529	Zea mays	cis-acting regulatory element involved in zein metabolism regulation
ZmC2H2-1	P-box	CCTTTTG	760	Oryza sativa	gibberellin-responsive element
ZmC2H2-1	P-box	CCTTTTG	849	Oryza sativa	gibberellin-responsive element
ZmC2H2-1	P-box	CCTTTTG	1240	Oryza sativa	gibberellin-responsive element
ZmC2H2-102	P-box	CCTTTTG	1345	Oryza sativa	gibberellin-responsive element
ZmC2H2-12	P-box	CCTTTTG	177	Oryza sativa	gibberellin-responsive element
ZmC2H2-12	P-box	CCTTTTG	257	Oryza sativa	gibberellin-responsive element
ZmC2H2-21	P-box	CCTTTTG	10	Oryza sativa	gibberellin-responsive element
ZmC2H2-70	P-box	CCTTTTG	146	Oryza sativa	gibberellin-responsive element
ZmC2H2-70	P-box	CCTTTTG	533	Oryza sativa	gibberellin-responsive element
ZmC2H2-76	P-box	CCTTTTG	628	Oryza sativa	gibberellin-responsive element
ZmC2H2-38	plant_AP-2-like	CGACCAGG	1490	Oryza sativa	?
ZmC2H2-52	plant_AP-2-like	CGACCAGG	1170	Oryza sativa	?
ZmC2H2-73	re2f-1	GCGGGAAA	37	Oryza sativa
ZmC2H2-1	Sp1	GGGCGG	1115	Oryza sativa	light responsive element
ZmC2H2-12	Sp1	GGGCGG	581	Oryza sativa	light responsive element
ZmC2H2-130	Sp1	GGGCGG	193	Oryza sativa	light responsive element
ZmC2H2-130	Sp1	GGGCGG	243	Oryza sativa	light responsive element
ZmC2H2-130	Sp1	GGGCGG	261	Oryza sativa	light responsive element
ZmC2H2-130	Sp1	GGGCGG	276	Oryza sativa	light responsive element
ZmC2H2-130	Sp1	GGGCGG	304	Oryza sativa	light responsive element
ZmC2H2-130	Sp1	GGGCGG	322	Oryza sativa	light responsive element
ZmC2H2-21	Sp1	GGGCGG	1096	Oryza sativa	light responsive element
ZmC2H2-21	Sp1	GGGCGG	1278	Oryza sativa	light responsive element
ZmC2H2-33	Sp1	GGGCGG	381	Oryza sativa	light responsive element
ZmC2H2-38	Sp1	GGGCGG	848	Oryza sativa	light responsive element
ZmC2H2-38	Sp1	GGGCGG	1091	Oryza sativa	light responsive element
ZmC2H2-38	Sp1	GGGCGG	1302	Oryza sativa	light responsive element
ZmC2H2-38	Sp1	GGGCGG	1400	Oryza sativa	light responsive element
ZmC2H2-52	Sp1	GGGCGG	92	Oryza sativa	light responsive element
ZmC2H2-53	Sp1	GGGCGG	472	Oryza sativa	light responsive element
ZmC2H2-53	Sp1	GGGCGG	545	Oryza sativa	light responsive element
ZmC2H2-82	Sp1	GGGCGG	636	Oryza sativa	light responsive element
ZmC2H2-82	Sp1	GGGCGG	763	Oryza sativa	light responsive element
ZmC2H2-1	STRE	AGGGG	1154	Arabidopsis thaliana
ZmC2H2-1	STRE	AGGGG	1169	Arabidopsis thaliana
ZmC2H2-1	STRE	AGGGG	1268	Arabidopsis thaliana
ZmC2H2-102	STRE	AGGGG	1190	Arabidopsis thaliana
ZmC2H2-102	STRE	AGGGG	1353	Arabidopsis thaliana
ZmC2H2-104	STRE	AGGGG	20	Arabidopsis thaliana
ZmC2H2-104	STRE	AGGGG	123	Arabidopsis thaliana
ZmC2H2-104	STRE	AGGGG	972	Arabidopsis thaliana
ZmC2H2-104	STRE	AGGGG	1032	Arabidopsis thaliana
ZmC2H2-12	STRE	AGGGG	153	Arabidopsis thaliana
ZmC2H2-12	STRE	AGGGG	394	Arabidopsis thaliana
ZmC2H2-12	STRE	AGGGG	552	Arabidopsis thaliana
ZmC2H2-12	STRE	AGGGG	579	Arabidopsis thaliana
ZmC2H2-12	STRE	AGGGG	828	Arabidopsis thaliana
ZmC2H2-12	STRE	AGGGG	1352	Arabidopsis thaliana
ZmC2H2-130	STRE	AGGGG	631	Arabidopsis thaliana
ZmC2H2-149	STRE	AGGGG	147	Arabidopsis thaliana
ZmC2H2-149	STRE	AGGGG	770	Arabidopsis thaliana
ZmC2H2-149	STRE	AGGGG	1010	Arabidopsis thaliana
ZmC2H2-149	STRE	AGGGG	1066	Arabidopsis thaliana
ZmC2H2-149	STRE	AGGGG	1083	Arabidopsis thaliana
ZmC2H2-21	STRE	AGGGG	1335	Arabidopsis thaliana
ZmC2H2-33	STRE	AGGGG	170	Arabidopsis thaliana
ZmC2H2-33	STRE	AGGGG	1441	Arabidopsis thaliana
ZmC2H2-38	STRE	AGGGG	483	Arabidopsis thaliana
ZmC2H2-38	STRE	AGGGG	778	Arabidopsis thaliana
ZmC2H2-38	STRE	AGGGG	854	Arabidopsis thaliana
ZmC2H2-38	STRE	AGGGG	902	Arabidopsis thaliana
ZmC2H2-52	STRE	AGGGG	242	Arabidopsis thaliana
ZmC2H2-52	STRE	AGGGG	782	Arabidopsis thaliana
ZmC2H2-52	STRE	AGGGG	916	Arabidopsis thaliana
ZmC2H2-52	STRE	AGGGG	947	Arabidopsis thaliana
ZmC2H2-52	STRE	AGGGG	1058	Arabidopsis thaliana
ZmC2H2-52	STRE	AGGGG	1073	Arabidopsis thaliana
ZmC2H2-52	STRE	AGGGG	1175	Arabidopsis thaliana
ZmC2H2-52	STRE	AGGGG	1259	Arabidopsis thaliana
ZmC2H2-53	STRE	AGGGG	1465	Arabidopsis thaliana
ZmC2H2-69	STRE	AGGGG	1485	Arabidopsis thaliana
ZmC2H2-70	STRE	AGGGG	116	Arabidopsis thaliana
ZmC2H2-70	STRE	AGGGG	537	Arabidopsis thaliana
ZmC2H2-70	STRE	AGGGG	578	Arabidopsis thaliana
ZmC2H2-70	STRE	AGGGG	956	Arabidopsis thaliana
ZmC2H2-70	STRE	AGGGG	977	Arabidopsis thaliana
ZmC2H2-73	STRE	AGGGG	131	Arabidopsis thaliana
ZmC2H2-73	STRE	AGGGG	1151	Arabidopsis thaliana
ZmC2H2-73	STRE	AGGGG	1243	Arabidopsis thaliana
ZmC2H2-74	STRE	AGGGG	79	Arabidopsis thaliana
ZmC2H2-74	STRE	AGGGG	1060	Arabidopsis thaliana
ZmC2H2-76	STRE	AGGGG	4	Arabidopsis thaliana
ZmC2H2-76	STRE	AGGGG	11	Arabidopsis thaliana
ZmC2H2-76	STRE	AGGGG	839	Arabidopsis thaliana
ZmC2H2-76	STRE	AGGGG	1262	Arabidopsis thaliana
ZmC2H2-82	STRE	AGGGG	206	Arabidopsis thaliana
ZmC2H2-82	STRE	AGGGG	881	Arabidopsis thaliana
ZmC2H2-82	STRE	AGGGG	955	Arabidopsis thaliana
ZmC2H2-82	STRE	AGGGG	980	Arabidopsis thaliana
ZmC2H2-82	STRE	AGGGG	1023	Arabidopsis thaliana
ZmC2H2-82	STRE	AGGGG	1166	Arabidopsis thaliana
ZmC2H2-82	STRE	AGGGG	1177	Arabidopsis thaliana
ZmC2H2-82	STRE	AGGGG	1379	Arabidopsis thaliana
ZmC2H2-82	STRE	AGGGG	1411	Arabidopsis thaliana
ZmC2H2-1	TATA	TATAAAAT	78	Arabidopsis thaliana
ZmC2H2-104	TATA	TATAAAAT	109	Arabidopsis thaliana
ZmC2H2-76	TATA	TATAAAAT	906	Arabidopsis thaliana
ZmC2H2-1	TATA-box	ATATAA	77	Brassica oleracea	core promoter element around -30 of transcription start
ZmC2H2-1	TATA-box	TATA	78	Arabidopsis thaliana	core promoter element around -30 of transcription start
ZmC2H2-1	TATA-box	TATA	217	Arabidopsis thaliana	core promoter element around -30 of transcription start
ZmC2H2-1	TATA-box	TATA	293	Arabidopsis thaliana	core promoter element around -30 of transcription start
ZmC2H2-1	TATA-box	TATA	357	Arabidopsis thaliana	core promoter element around -30 of transcription start
ZmC2H2-1	TATA-box	TATA	933	Arabidopsis thaliana	core promoter element around -30 of transcription start
ZmC2H2-102	TATA-box	TATACA	362	Helianthus annuus	core promoter element around -30 of transcription start
ZmC2H2-102	TATA-box	TATA	364	Arabidopsis thaliana	core promoter element around -30 of transcription start
ZmC2H2-102	TATA-box	ATATAA	470	Brassica oleracea	core promoter element around -30 of transcription start
ZmC2H2-102	TATA-box	TATA	471	Arabidopsis thaliana	core promoter element around -30 of transcription start
ZmC2H2-102	TATA-box	ATATAT	562	Brassica napus	core promoter element around -30 of transcription start
ZmC2H2-102	TATA-box	TATATA	563	Arabidopsis thaliana	core promoter element around -30 of transcription start
ZmC2H2-102	TATA-box	ATATAA	564	Brassica oleracea	core promoter element around -30 of transcription start
ZmC2H2-102	TATA-box	TATA	565	Arabidopsis thaliana	core promoter element around -30 of transcription start
ZmC2H2-102	TATA-box	TATAA	632	Arabidopsis thaliana	core promoter element around -30 of transcription start
ZmC2H2-102	TATA-box	TATA	633	Arabidopsis thaliana	core promoter element around -30 of transcription start
ZmC2H2-102	TATA-box	TATAA	695	Arabidopsis thaliana	core promoter element around -30 of transcription start
ZmC2H2-102	TATA-box	TATA	696	Arabidopsis thaliana	core promoter element around -30 of transcription start
ZmC2H2-102	TATA-box	TATA	755	Arabidopsis thaliana	core promoter element around -30 of transcription start
ZmC2H2-102	TATA-box	ATTATA	817	Brassica napus	core promoter element around -30 of transcription start
ZmC2H2-102	TATA-box	TATAA	818	Arabidopsis thaliana	core promoter element around -30 of transcription start
ZmC2H2-102	TATA-box	TATA	819	Arabidopsis thaliana	core promoter element around -30 of transcription start
ZmC2H2-102	TATA-box	TATAAA	1011	Helianthus annuus	core promoter element around -30 of transcription start
ZmC2H2-102	TATA-box	TATAA	1012	Arabidopsis thaliana	core promoter element around -30 of transcription start
ZmC2H2-102	TATA-box	TATA	1013	Arabidopsis thaliana	core promoter element around -30 of transcription start
ZmC2H2-102	TATA-box	TATAAA	1196	Helianthus annuus	core promoter element around -30 of transcription start
ZmC2H2-102	TATA-box	TATAA	1197	Arabidopsis thaliana	core promoter element around -30 of transcription start
ZmC2H2-102	TATA-box	TATA	1198	Arabidopsis thaliana	core promoter element around -30 of transcription start
ZmC2H2-102	TATA-box	TATAA	1267	Arabidopsis thaliana	core promoter element around -30 of transcription start
ZmC2H2-102	TATA-box	TATA	1268	Arabidopsis thaliana	core promoter element around -30 of transcription start
ZmC2H2-104	TATA-box	TATA	62	Arabidopsis thaliana	core promoter element around -30 of transcription start
ZmC2H2-104	TATA-box	TATAAAA	110	Pisum sativum	core promoter element around -30 of transcription start
ZmC2H2-104	TATA-box	TATAAA	111	Helianthus annuus	core promoter element around -30 of transcription start
ZmC2H2-104	TATA-box	TATAA	112	Arabidopsis thaliana	core promoter element around -30 of transcription start
ZmC2H2-104	TATA-box	TATA	113	Arabidopsis thaliana	core promoter element around -30 of transcription start
ZmC2H2-104	TATA-box	TATA	279	Arabidopsis thaliana	core promoter element around -30 of transcription start
ZmC2H2-104	TATA-box	TATA	508	Arabidopsis thaliana	core promoter element around -30 of transcription start
ZmC2H2-104	TATA-box	TATAAA	709	Helianthus annuus	core promoter element around -30 of transcription start
ZmC2H2-104	TATA-box	TATAA	710	Arabidopsis thaliana	core promoter element around -30 of transcription start
ZmC2H2-104	TATA-box	TATA	711	Arabidopsis thaliana	core promoter element around -30 of transcription start
ZmC2H2-104	TATA-box	TATA	1056	Arabidopsis thaliana	core promoter element around -30 of transcription start
ZmC2H2-104	TATA-box	TATA	1224	Arabidopsis thaliana	core promoter element around -30 of transcription start
ZmC2H2-104	TATA-box	TATAA	1366	Arabidopsis thaliana	core promoter element around -30 of transcription start
ZmC2H2-104	TATA-box	TATA	1367	Arabidopsis thaliana	core promoter element around -30 of transcription start
ZmC2H2-12	TATA-box	TATAA	30	Arabidopsis thaliana	core promoter element around -30 of transcription start
ZmC2H2-12	TATA-box	TATA	31	Arabidopsis thaliana	core promoter element around -30 of transcription start
ZmC2H2-12	TATA-box	TATA	868	Arabidopsis thaliana	core promoter element around -30 of transcription start
ZmC2H2-12	TATA-box	TACAAAA	1047	Oryza sativa	core promoter element around -30 of transcription start
ZmC2H2-12	TATA-box	TATACA	1050	Helianthus annuus	core promoter element around -30 of transcription start
ZmC2H2-12	TATA-box	TATA	1052	Arabidopsis thaliana	core promoter element around -30 of transcription start
ZmC2H2-12	TATA-box	TATACA	1151	Helianthus annuus	core promoter element around -30 of transcription start
ZmC2H2-12	TATA-box	TATA	1153	Arabidopsis thaliana	core promoter element around -30 of transcription start
ZmC2H2-130	TATA-box	TACAAAA	385	Oryza sativa	core promoter element around -30 of transcription start
ZmC2H2-130	TATA-box	TATA	496	Arabidopsis thaliana	core promoter element around -30 of transcription start
ZmC2H2-130	TATA-box	ATTATA	527	Brassica napus	core promoter element around -30 of transcription start
ZmC2H2-130	TATA-box	TATATAA	528	Arabidopsis thaliana	core promoter element around -30 of transcription start
ZmC2H2-130	TATA-box	TATATA	529	Arabidopsis thaliana	core promoter element around -30 of transcription start
ZmC2H2-130	TATA-box	TATA	531	Arabidopsis thaliana	core promoter element around -30 of transcription start
ZmC2H2-130	TATA-box	TATA	614	Arabidopsis thaliana	core promoter element around -30 of transcription start
ZmC2H2-130	TATA-box	TACAAAA	670	Oryza sativa	core promoter element around -30 of transcription start
ZmC2H2-130	TATA-box	TATA	738	Arabidopsis thaliana	core promoter element around -30 of transcription start
ZmC2H2-130	TATA-box	TATAAATA	758	Daucus carota	core promoter element around -30 of transcription start
ZmC2H2-130	TATA-box	TATAAAT	759	Brassica juncea	core promoter element around -30 of transcription start
ZmC2H2-130	TATA-box	TATAAA	760	Helianthus annuus	core promoter element around -30 of transcription start
ZmC2H2-130	TATA-box	TATAA	761	Arabidopsis thaliana	core promoter element around -30 of transcription start
ZmC2H2-130	TATA-box	TATA	762	Arabidopsis thaliana	core promoter element around -30 of transcription start
ZmC2H2-130	TATA-box	TATACA	806	Helianthus annuus	core promoter element around -30 of transcription start
ZmC2H2-130	TATA-box	TATA	808	Arabidopsis thaliana	core promoter element around -30 of transcription start
ZmC2H2-130	TATA-box	ATATAT	823	Brassica napus	core promoter element around -30 of transcription start
ZmC2H2-130	TATA-box	TATATA	824	Arabidopsis thaliana	core promoter element around -30 of transcription start
ZmC2H2-130	TATA-box	ATATAT	825	Brassica napus	core promoter element around -30 of transcription start
ZmC2H2-130	TATA-box	TATA	826	Arabidopsis thaliana	core promoter element around -30 of transcription start
ZmC2H2-130	TATA-box	TATA	920	Arabidopsis thaliana	core promoter element around -30 of transcription start
ZmC2H2-130	TATA-box	ATATAT	1162	Brassica napus	core promoter element around -30 of transcription start
ZmC2H2-130	TATA-box	TATA	1163	Arabidopsis thaliana	core promoter element around -30 of transcription start
ZmC2H2-149	TATA-box	ATATAA	219	Brassica oleracea	core promoter element around -30 of transcription start
ZmC2H2-149	TATA-box	TATA	220	Arabidopsis thaliana	core promoter element around -30 of transcription start
ZmC2H2-149	TATA-box	TATAAATA	696	Daucus carota	core promoter element around -30 of transcription start
ZmC2H2-149	TATA-box	TATAAAT	697	Brassica juncea	core promoter element around -30 of transcription start
ZmC2H2-149	TATA-box	TATAAA	698	Helianthus annuus	core promoter element around -30 of transcription start
ZmC2H2-149	TATA-box	TATAA	699	Arabidopsis thaliana	core promoter element around -30 of transcription start
ZmC2H2-149	TATA-box	TATA	700	Arabidopsis thaliana	core promoter element around -30 of transcription start
ZmC2H2-149	TATA-box	ATTATA	848	Brassica napus	core promoter element around -30 of transcription start
ZmC2H2-149	TATA-box	TATAA	849	Arabidopsis thaliana	core promoter element around -30 of transcription start
ZmC2H2-149	TATA-box	TATA	850	Arabidopsis thaliana	core promoter element around -30 of transcription start
ZmC2H2-149	TATA-box	ATTATA	954	Brassica napus	core promoter element around -30 of transcription start
ZmC2H2-149	TATA-box	TATAA	955	Arabidopsis thaliana	core promoter element around -30 of transcription start
ZmC2H2-149	TATA-box	TATA	956	Arabidopsis thaliana	core promoter element around -30 of transcription start
ZmC2H2-149	TATA-box	ccTATAAAaa	1118	Arabidopsis thaliana	core promoter element around -30 of transcription start
ZmC2H2-149	TATA-box	TATACA	1150	Helianthus annuus	core promoter element around -30 of transcription start
ZmC2H2-149	TATA-box	TATA	1152	Arabidopsis thaliana	core promoter element around -30 of transcription start
ZmC2H2-149	TATA-box	TATA	1159	Arabidopsis thaliana	core promoter element around -30 of transcription start
ZmC2H2-149	TATA-box	ATTATA	1218	Brassica napus	core promoter element around -30 of transcription start
ZmC2H2-149	TATA-box	TATATAA	1219	Arabidopsis thaliana	core promoter element around -30 of transcription start
ZmC2H2-149	TATA-box	TATATA	1220	Arabidopsis thaliana	core promoter element around -30 of transcription start
ZmC2H2-149	TATA-box	TATA	1222	Arabidopsis thaliana	core promoter element around -30 of transcription start
ZmC2H2-21	TATA-box	TATA	99	Arabidopsis thaliana	core promoter element around -30 of transcription start
ZmC2H2-21	TATA-box	ATATAT	103	Brassica napus	core promoter element around -30 of transcription start
ZmC2H2-21	TATA-box	TATATA	104	Arabidopsis thaliana	core promoter element around -30 of transcription start
ZmC2H2-21	TATA-box	TATA	106	Arabidopsis thaliana	core promoter element around -30 of transcription start
ZmC2H2-21	TATA-box	TATA	180	Arabidopsis thaliana	core promoter element around -30 of transcription start
ZmC2H2-21	TATA-box	TATA	416	Arabidopsis thaliana	core promoter element around -30 of transcription start
ZmC2H2-21	TATA-box	ATATAT	938	Brassica napus	core promoter element around -30 of transcription start
ZmC2H2-21	TATA-box	TATA	939	Arabidopsis thaliana	core promoter element around -30 of transcription start
ZmC2H2-21	TATA-box	TATA	1353	Arabidopsis thaliana	core promoter element around -30 of transcription start
ZmC2H2-21	TATA-box	TATA	1463	Arabidopsis thaliana	core promoter element around -30 of transcription start
ZmC2H2-33	TATA-box	TATA	485	Arabidopsis thaliana	core promoter element around -30 of transcription start
ZmC2H2-33	TATA-box	taTATAAAtc	536	Arabidopsis thaliana	core promoter element around -30 of transcription start
ZmC2H2-33	TATA-box	TATAAAT	537	Brassica juncea	core promoter element around -30 of transcription start
ZmC2H2-33	TATA-box	ccTATAAAaa	538	Arabidopsis thaliana	core promoter element around -30 of transcription start
ZmC2H2-33	TATA-box	TATATAA	539	Arabidopsis thaliana	core promoter element around -30 of transcription start
ZmC2H2-33	TATA-box	TATATA	540	Arabidopsis thaliana	core promoter element around -30 of transcription start
ZmC2H2-33	TATA-box	TATA	542	Arabidopsis thaliana	core promoter element around -30 of transcription start
ZmC2H2-33	TATA-box	TATTTAAA	781	Arabidopsis thaliana	core promoter element around -30 of transcription start
ZmC2H2-33	TATA-box	ATATAT	798	Brassica napus	core promoter element around -30 of transcription start
ZmC2H2-33	TATA-box	TATATTTATATTT	799	Avena sativa	core promoter element around -30 of transcription start
ZmC2H2-33	TATA-box	TATTTAAA	807	Arabidopsis thaliana	core promoter element around -30 of transcription start
ZmC2H2-33	TATA-box	TATAA	965	Arabidopsis thaliana	core promoter element around -30 of transcription start
ZmC2H2-33	TATA-box	TATA	966	Arabidopsis thaliana	core promoter element around -30 of transcription start
ZmC2H2-33	TATA-box	TATAAAT	1014	Brassica juncea	core promoter element around -30 of transcription start
ZmC2H2-33	TATA-box	TATAAA	1015	Helianthus annuus	core promoter element around -30 of transcription start
ZmC2H2-33	TATA-box	TATAA	1016	Arabidopsis thaliana	core promoter element around -30 of transcription start
ZmC2H2-33	TATA-box	TATA	1017	Arabidopsis thaliana	core promoter element around -30 of transcription start
ZmC2H2-33	TATA-box	TATAAAT	1220	Brassica juncea	core promoter element around -30 of transcription start
ZmC2H2-33	TATA-box	TATAAA	1221	Helianthus annuus	core promoter element around -30 of transcription start
ZmC2H2-33	TATA-box	TATAA	1222	Arabidopsis thaliana	core promoter element around -30 of transcription start
ZmC2H2-33	TATA-box	TATA	1223	Arabidopsis thaliana	core promoter element around -30 of transcription start
ZmC2H2-33	TATA-box	TAAAGATT	1226	Arabidopsis thaliana	core promoter element around -30 of transcription start
ZmC2H2-33	TATA-box	ATATAA	1250	Brassica oleracea	core promoter element around -30 of transcription start
ZmC2H2-33	TATA-box	TATA	1251	Arabidopsis thaliana	core promoter element around -30 of transcription start
ZmC2H2-33	TATA-box	TATA	1272	Arabidopsis thaliana	core promoter element around -30 of transcription start
ZmC2H2-33	TATA-box	TAAAGATT	1309	Arabidopsis thaliana	core promoter element around -30 of transcription start
ZmC2H2-36	TATA-box	TATAAA	8	Helianthus annuus	core promoter element around -30 of transcription start
ZmC2H2-36	TATA-box	TATAA	9	Arabidopsis thaliana	core promoter element around -30 of transcription start
ZmC2H2-36	TATA-box	TATA	10	Arabidopsis thaliana	core promoter element around -30 of transcription start
ZmC2H2-38	TATA-box	TACAAAA	77	Oryza sativa	core promoter element around -30 of transcription start
ZmC2H2-38	TATA-box	TATAA	134	Arabidopsis thaliana	core promoter element around -30 of transcription start
ZmC2H2-38	TATA-box	TATA	135	Arabidopsis thaliana	core promoter element around -30 of transcription start
ZmC2H2-38	TATA-box	TATACA	397	Helianthus annuus	core promoter element around -30 of transcription start
ZmC2H2-38	TATA-box	TATA	399	Arabidopsis thaliana	core promoter element around -30 of transcription start
ZmC2H2-38	TATA-box	TATA	410	Arabidopsis thaliana	core promoter element around -30 of transcription start
ZmC2H2-38	TATA-box	TATTTAAA	547	Arabidopsis thaliana	core promoter element around -30 of transcription start
ZmC2H2-38	TATA-box	ccTATAAAaa	708	Arabidopsis thaliana	core promoter element around -30 of transcription start
ZmC2H2-38	TATA-box	TATAAA	1389	Helianthus annuus	core promoter element around -30 of transcription start
ZmC2H2-38	TATA-box	TATAA	1390	Arabidopsis thaliana	core promoter element around -30 of transcription start
ZmC2H2-38	TATA-box	TATA	1391	Arabidopsis thaliana	core promoter element around -30 of transcription start
ZmC2H2-52	TATA-box	taTATAAAg	124	Lycopersicon esculentum	core promoter element around -30 of transcription start
ZmC2H2-52	TATA-box	TATAAA	125	Helianthus annuus	core promoter element around -30 of transcription start
ZmC2H2-52	TATA-box	TATATAA	126	Arabidopsis thaliana	core promoter element around -30 of transcription start
ZmC2H2-52	TATA-box	TATATA	127	Arabidopsis thaliana	core promoter element around -30 of transcription start
ZmC2H2-52	TATA-box	TATA	129	Arabidopsis thaliana	core promoter element around -30 of transcription start
ZmC2H2-53	TATA-box	TATA	1191	Arabidopsis thaliana	core promoter element around -30 of transcription start
ZmC2H2-53	TATA-box	TATAAA	1204	Helianthus annuus	core promoter element around -30 of transcription start
ZmC2H2-53	TATA-box	TATAA	1205	Arabidopsis thaliana	core promoter element around -30 of transcription start
ZmC2H2-53	TATA-box	TATA	1206	Arabidopsis thaliana	core promoter element around -30 of transcription start
ZmC2H2-53	TATA-box	TATA	1376	Arabidopsis thaliana	core promoter element around -30 of transcription start
ZmC2H2-53	TATA-box	ATATAT	1395	Brassica napus	core promoter element around -30 of transcription start
ZmC2H2-53	TATA-box	TATA	1396	Arabidopsis thaliana	core promoter element around -30 of transcription start
ZmC2H2-69	TATA-box	TATAA	128	Arabidopsis thaliana	core promoter element around -30 of transcription start
ZmC2H2-69	TATA-box	TATA	129	Arabidopsis thaliana	core promoter element around -30 of transcription start
ZmC2H2-69	TATA-box	TATA	207	Arabidopsis thaliana	core promoter element around -30 of transcription start
ZmC2H2-69	TATA-box	TATA	252	Arabidopsis thaliana	core promoter element around -30 of transcription start
ZmC2H2-69	TATA-box	TATA	392	Arabidopsis thaliana	core promoter element around -30 of transcription start
ZmC2H2-69	TATA-box	TATA	508	Arabidopsis thaliana	core promoter element around -30 of transcription start
ZmC2H2-69	TATA-box	TATAA	620	Arabidopsis thaliana	core promoter element around -30 of transcription start
ZmC2H2-69	TATA-box	TATA	621	Arabidopsis thaliana	core promoter element around -30 of transcription start
ZmC2H2-69	TATA-box	ATATAA	817	Brassica oleracea	core promoter element around -30 of transcription start
ZmC2H2-69	TATA-box	TATA	818	Arabidopsis thaliana	core promoter element around -30 of transcription start
ZmC2H2-69	TATA-box	TATA	1151	Arabidopsis thaliana	core promoter element around -30 of transcription start
ZmC2H2-69	TATA-box	TACAAAA	1468	Oryza sativa	core promoter element around -30 of transcription start
ZmC2H2-73	TATA-box	TATAA	473	Arabidopsis thaliana	core promoter element around -30 of transcription start
ZmC2H2-73	TATA-box	TATA	474	Arabidopsis thaliana	core promoter element around -30 of transcription start
ZmC2H2-73	TATA-box	ATTATA	511	Brassica napus	core promoter element around -30 of transcription start
ZmC2H2-73	TATA-box	TATAA	512	Arabidopsis thaliana	core promoter element around -30 of transcription start
ZmC2H2-73	TATA-box	TATA	513	Arabidopsis thaliana	core promoter element around -30 of transcription start
ZmC2H2-73	TATA-box	ATATAA	615	Brassica oleracea	core promoter element around -30 of transcription start
ZmC2H2-73	TATA-box	TATA	616	Arabidopsis thaliana	core promoter element around -30 of transcription start
ZmC2H2-73	TATA-box	ATATAT	917	Brassica napus	core promoter element around -30 of transcription start
ZmC2H2-73	TATA-box	TATA	918	Arabidopsis thaliana	core promoter element around -30 of transcription start
ZmC2H2-73	TATA-box	ATTATA	1061	Brassica napus	core promoter element around -30 of transcription start
ZmC2H2-73	TATA-box	TATAA	1062	Arabidopsis thaliana	core promoter element around -30 of transcription start
ZmC2H2-73	TATA-box	TATA	1063	Arabidopsis thaliana	core promoter element around -30 of transcription start
ZmC2H2-73	TATA-box	TATA	1081	Arabidopsis thaliana	core promoter element around -30 of transcription start
ZmC2H2-73	TATA-box	TACATAAA	1113	Oryza sativa	core promoter element around -30 of transcription start
ZmC2H2-73	TATA-box	TAAAGATT	1393	Arabidopsis thaliana	core promoter element around -30 of transcription start
ZmC2H2-74	TATA-box	TATACA	52	Helianthus annuus	core promoter element around -30 of transcription start
ZmC2H2-74	TATA-box	TATA	54	Arabidopsis thaliana	core promoter element around -30 of transcription start
ZmC2H2-74	TATA-box	TATA	96	Arabidopsis thaliana	core promoter element around -30 of transcription start
ZmC2H2-74	TATA-box	TATACA	170	Helianthus annuus	core promoter element around -30 of transcription start
ZmC2H2-74	TATA-box	TATA	172	Arabidopsis thaliana	core promoter element around -30 of transcription start
ZmC2H2-74	TATA-box	TATA	246	Arabidopsis thaliana	core promoter element around -30 of transcription start
ZmC2H2-74	TATA-box	TATA	570	Arabidopsis thaliana	core promoter element around -30 of transcription start
ZmC2H2-74	TATA-box	TATA	803	Arabidopsis thaliana	core promoter element around -30 of transcription start
ZmC2H2-74	TATA-box	ATATAA	809	Brassica oleracea	core promoter element around -30 of transcription start
ZmC2H2-74	TATA-box	TATA	810	Arabidopsis thaliana	core promoter element around -30 of transcription start
ZmC2H2-74	TATA-box	ATTATA	900	Brassica napus	core promoter element around -30 of transcription start
ZmC2H2-74	TATA-box	TATAA	901	Arabidopsis thaliana	core promoter element around -30 of transcription start
ZmC2H2-74	TATA-box	TATA	902	Arabidopsis thaliana	core promoter element around -30 of transcription start
ZmC2H2-74	TATA-box	taTATAAAtc	915	Arabidopsis thaliana	core promoter element around -30 of transcription start
ZmC2H2-74	TATA-box	ATATAA	916	Brassica oleracea	core promoter element around -30 of transcription start
ZmC2H2-74	TATA-box	TATA	917	Arabidopsis thaliana	core promoter element around -30 of transcription start
ZmC2H2-74	TATA-box	TATA	1064	Arabidopsis thaliana	core promoter element around -30 of transcription start
ZmC2H2-74	TATA-box	TATA	1228	Arabidopsis thaliana	core promoter element around -30 of transcription start
ZmC2H2-74	TATA-box	TATAA	1329	Arabidopsis thaliana	core promoter element around -30 of transcription start
ZmC2H2-74	TATA-box	TATA	1330	Arabidopsis thaliana	core promoter element around -30 of transcription start
ZmC2H2-74	TATA-box	TATA	1419	Arabidopsis thaliana	core promoter element around -30 of transcription start
ZmC2H2-74	TATA-box	TATACA	1472	Helianthus annuus	core promoter element around -30 of transcription start
ZmC2H2-74	TATA-box	TATA	1474	Arabidopsis thaliana	core promoter element around -30 of transcription start
ZmC2H2-76	TATA-box	TATATTTATATTT	50	Avena sativa	core promoter element around -30 of transcription start
ZmC2H2-76	TATA-box	TATAAA	54	Helianthus annuus	core promoter element around -30 of transcription start
ZmC2H2-76	TATA-box	TATAA	55	Arabidopsis thaliana	core promoter element around -30 of transcription start
ZmC2H2-76	TATA-box	TATA	56	Arabidopsis thaliana	core promoter element around -30 of transcription start
ZmC2H2-76	TATA-box	TACATAAA	93	Oryza sativa	core promoter element around -30 of transcription start
ZmC2H2-76	TATA-box	TATA	175	Arabidopsis thaliana	core promoter element around -30 of transcription start
ZmC2H2-76	TATA-box	TATAAATA	177	Daucus carota	core promoter element around -30 of transcription start
ZmC2H2-76	TATA-box	TATAAAT	178	Brassica juncea	core promoter element around -30 of transcription start
ZmC2H2-76	TATA-box	TATAAA	179	Helianthus annuus	core promoter element around -30 of transcription start
ZmC2H2-76	TATA-box	TATAA	180	Arabidopsis thaliana	core promoter element around -30 of transcription start
ZmC2H2-76	TATA-box	TATA	181	Arabidopsis thaliana	core promoter element around -30 of transcription start
ZmC2H2-76	TATA-box	TACATAAA	190	Oryza sativa	core promoter element around -30 of transcription start
ZmC2H2-76	TATA-box	TATA	539	Arabidopsis thaliana	core promoter element around -30 of transcription start
ZmC2H2-76	TATA-box	TATAAAA	907	Pisum sativum	core promoter element around -30 of transcription start
ZmC2H2-76	TATA-box	TATAAA	908	Helianthus annuus	core promoter element around -30 of transcription start
ZmC2H2-76	TATA-box	TATAA	909	Arabidopsis thaliana	core promoter element around -30 of transcription start
ZmC2H2-76	TATA-box	TATA	910	Arabidopsis thaliana	core promoter element around -30 of transcription start
ZmC2H2-76	TATA-box	TACAAAA	912	Oryza sativa	core promoter element around -30 of transcription start
ZmC2H2-76	TATA-box	ATATAA	998	Brassica oleracea	core promoter element around -30 of transcription start
ZmC2H2-76	TATA-box	TATA	999	Arabidopsis thaliana	core promoter element around -30 of transcription start
ZmC2H2-76	TATA-box	ccTATAAAaa	1164	Arabidopsis thaliana	core promoter element around -30 of transcription start
ZmC2H2-76	TATA-box	TATACA	1202	Helianthus annuus	core promoter element around -30 of transcription start
ZmC2H2-76	TATA-box	TATA	1204	Arabidopsis thaliana	core promoter element around -30 of transcription start
ZmC2H2-76	TATA-box	TACAAAA	1333	Oryza sativa	core promoter element around -30 of transcription start
ZmC2H2-76	TATA-box	TAAAGATT	1350	Arabidopsis thaliana	core promoter element around -30 of transcription start
ZmC2H2-82	TATA-box	ATTATA	56	Brassica napus	core promoter element around -30 of transcription start
ZmC2H2-82	TATA-box	TATAA	57	Arabidopsis thaliana	core promoter element around -30 of transcription start
ZmC2H2-82	TATA-box	TATA	58	Arabidopsis thaliana	core promoter element around -30 of transcription start
ZmC2H2-82	TATA-box	ATTATA	152	Brassica napus	core promoter element around -30 of transcription start
ZmC2H2-82	TATA-box	TATAA	153	Arabidopsis thaliana	core promoter element around -30 of transcription start
ZmC2H2-82	TATA-box	TATA	154	Arabidopsis thaliana	core promoter element around -30 of transcription start
ZmC2H2-82	TATA-box	TATACA	369	Helianthus annuus	core promoter element around -30 of transcription start
ZmC2H2-82	TATA-box	TATA	371	Arabidopsis thaliana	core promoter element around -30 of transcription start
ZmC2H2-82	TATA-box	TATAA	377	Arabidopsis thaliana	core promoter element around -30 of transcription start
ZmC2H2-82	TATA-box	TATA	378	Arabidopsis thaliana	core promoter element around -30 of transcription start
ZmC2H2-82	TATA-box	TATA	385	Arabidopsis thaliana	core promoter element around -30 of transcription start
ZmC2H2-82	TATA-box	ATTATA	406	Brassica napus	core promoter element around -30 of transcription start
ZmC2H2-82	TATA-box	TATAA	407	Arabidopsis thaliana	core promoter element around -30 of transcription start
ZmC2H2-82	TATA-box	TATA	408	Arabidopsis thaliana	core promoter element around -30 of transcription start
ZmC2H2-82	TATA-box	ccTATAAAaa	1383	Arabidopsis thaliana	core promoter element around -30 of transcription start
ZmC2H2-73	TATC-box	TATCCCA	476	Oryza sativa	cis-acting element involved in gibberellin-responsiveness
ZmC2H2-21	TCA	TCATCTTCAT	1403	Pisum sativum
ZmC2H2-53	TCA	TCATCTTCAT	643	Pisum sativum
ZmC2H2-53	TCA	TCATCTTCAT	1002	Pisum sativum
ZmC2H2-69	TCA	TCATCTTCAT	1317	Pisum sativum
ZmC2H2-70	TCA	TCATCTTCAT	942	Pisum sativum
ZmC2H2-74	TCA	TCATCTTCAT	430	Pisum sativum
ZmC2H2-1	TCA-element	CCATCTTTTT	137	Nicotiana tabacum	cis-acting element involved in salicylic acid responsiveness
ZmC2H2-1	TCA-element	CCATCTTTTT	960	Nicotiana tabacum	cis-acting element involved in salicylic acid responsiveness
ZmC2H2-1	TCA-element	CCATCTTTTT	974	Nicotiana tabacum	cis-acting element involved in salicylic acid responsiveness
ZmC2H2-130	TCA-element	TCAGAAGAGG	209	Brassica oleracea	cis-acting element involved in salicylic acid responsiveness
ZmC2H2-130	TCA-element	CCATCTTTTT	895	Nicotiana tabacum	cis-acting element involved in salicylic acid responsiveness
ZmC2H2-130	TCA-element	TCAGAAGAGG	1144	Brassica oleracea	cis-acting element involved in salicylic acid responsiveness
ZmC2H2-69	TCA-element	TCAGAAGAGG	802	Brassica oleracea	cis-acting element involved in salicylic acid responsiveness
ZmC2H2-73	TCA-element	TCAGAAGAGG	103	Brassica oleracea	cis-acting element involved in salicylic acid responsiveness
ZmC2H2-73	TCA-element	CCATCTTTTT	212	Nicotiana tabacum	cis-acting element involved in salicylic acid responsiveness
ZmC2H2-76	TCA-element	CCATCTTTTT	1169	Nicotiana tabacum	cis-acting element involved in salicylic acid responsiveness
ZmC2H2-69	TCCC-motif	TCTCCCT	1255	Spinacia oleracea	part of a light responsive element
ZmC2H2-73	TCCC-motif	TCTCCCT	254	Spinacia oleracea	part of a light responsive element
ZmC2H2-74	TCCC-motif	TCTCCCT	970	Spinacia oleracea	part of a light responsive element
ZmC2H2-82	TCCC-motif	TCTCCCT	908	Spinacia oleracea	part of a light responsive element
ZmC2H2-82	TCCC-motif	TCTCCCT	1434	Spinacia oleracea	part of a light responsive element
ZmC2H2-1	TC-rich repeats	GTTTTCTTAC	965	Nicotiana tabacum	cis-acting element involved in defense and stress responsiveness
ZmC2H2-130	TC-rich repeats	GTTTTCTTAC	746	Nicotiana tabacum	cis-acting element involved in defense and stress responsiveness
ZmC2H2-53	TC-rich repeats	ATTCTCTAAC	594	Nicotiana tabacum	cis-acting element involved in defense and stress responsiveness
ZmC2H2-69	TC-rich repeats	ATTCTCTAAC	117	Nicotiana tabacum	cis-acting element involved in defense and stress responsiveness
ZmC2H2-76	TC-rich repeats	GTTTTCTTAC	66	Nicotiana tabacum	cis-acting element involved in defense and stress responsiveness
ZmC2H2-1	TCT-motif	TCTTAC	969	Arabidopsis thaliana	part of a light responsive element
ZmC2H2-102	TCT-motif	TCTTAC	556	Arabidopsis thaliana	part of a light responsive element
ZmC2H2-102	TCT-motif	TCTTAC	866	Arabidopsis thaliana	part of a light responsive element
ZmC2H2-102	TCT-motif	TCTTAC	977	Arabidopsis thaliana	part of a light responsive element
ZmC2H2-33	TCT-motif	TCTTAC	1144	Arabidopsis thaliana	part of a light responsive element
ZmC2H2-33	TCT-motif	TCTTAC	1472	Arabidopsis thaliana	part of a light responsive element
ZmC2H2-52	TCT-motif	TCTTAC	1238	Arabidopsis thaliana	part of a light responsive element
ZmC2H2-69	TCT-motif	TCTTAC	932	Arabidopsis thaliana	part of a light responsive element
ZmC2H2-74	TCT-motif	TCTTAC	1160	Arabidopsis thaliana	part of a light responsive element
ZmC2H2-74	TCT-motif	TCTTAC	1487	Arabidopsis thaliana	part of a light responsive element
ZmC2H2-76	TCT-motif	TCTTAC	98	Arabidopsis thaliana	part of a light responsive element
ZmC2H2-1	TGACG-motif	TGACG	900	Hordeum vulgare	cis-acting regulatory element involved in the MeJA-responsiveness
ZmC2H2-1	TGACG-motif	TGACG	1312	Hordeum vulgare	cis-acting regulatory element involved in the MeJA-responsiveness
ZmC2H2-1	TGACG-motif	TGACG	1401	Hordeum vulgare	cis-acting regulatory element involved in the MeJA-responsiveness
ZmC2H2-1	TGACG-motif	TGACG	1446	Hordeum vulgare	cis-acting regulatory element involved in the MeJA-responsiveness
ZmC2H2-102	TGACG-motif	TGACG	623	Hordeum vulgare	cis-acting regulatory element involved in the MeJA-responsiveness
ZmC2H2-102	TGACG-motif	TGACG	1332	Hordeum vulgare	cis-acting regulatory element involved in the MeJA-responsiveness
ZmC2H2-104	TGACG-motif	TGACG	117	Hordeum vulgare	cis-acting regulatory element involved in the MeJA-responsiveness
ZmC2H2-149	TGACG-motif	TGACG	779	Hordeum vulgare	cis-acting regulatory element involved in the MeJA-responsiveness
ZmC2H2-149	TGACG-motif	TGACG	883	Hordeum vulgare	cis-acting regulatory element involved in the MeJA-responsiveness
ZmC2H2-149	TGACG-motif	TGACG	1462	Hordeum vulgare	cis-acting regulatory element involved in the MeJA-responsiveness
ZmC2H2-21	TGACG-motif	TGACG	1184	Hordeum vulgare	cis-acting regulatory element involved in the MeJA-responsiveness
ZmC2H2-33	TGACG-motif	TGACG	462	Hordeum vulgare	cis-acting regulatory element involved in the MeJA-responsiveness
ZmC2H2-52	TGACG-motif	TGACG	150	Hordeum vulgare	cis-acting regulatory element involved in the MeJA-responsiveness
ZmC2H2-52	TGACG-motif	TGACG	816	Hordeum vulgare	cis-acting regulatory element involved in the MeJA-responsiveness
ZmC2H2-52	TGACG-motif	TGACG	877	Hordeum vulgare	cis-acting regulatory element involved in the MeJA-responsiveness
ZmC2H2-52	TGACG-motif	TGACG	1496	Hordeum vulgare	cis-acting regulatory element involved in the MeJA-responsiveness
ZmC2H2-53	TGACG-motif	TGACG	1227	Hordeum vulgare	cis-acting regulatory element involved in the MeJA-responsiveness
ZmC2H2-70	TGACG-motif	TGACG	1376	Hordeum vulgare	cis-acting regulatory element involved in the MeJA-responsiveness
ZmC2H2-73	TGACG-motif	TGACG	645	Hordeum vulgare	cis-acting regulatory element involved in the MeJA-responsiveness
ZmC2H2-73	TGACG-motif	TGACG	676	Hordeum vulgare	cis-acting regulatory element involved in the MeJA-responsiveness
ZmC2H2-74	TGACG-motif	TGACG	866	Hordeum vulgare	cis-acting regulatory element involved in the MeJA-responsiveness
ZmC2H2-82	TGACG-motif	TGACG	838	Hordeum vulgare	cis-acting regulatory element involved in the MeJA-responsiveness
ZmC2H2-130	TGA-element	AACGAC	595	Brassica oleracea	auxin-responsive element
ZmC2H2-130	TGA-element	AACGAC	1063	Brassica oleracea	auxin-responsive element
ZmC2H2-130	TGA-element	AACGAC	1318	Brassica oleracea	auxin-responsive element
ZmC2H2-21	TGA-element	AACGAC	192	Brassica oleracea	auxin-responsive element
ZmC2H2-53	TGA-element	AACGAC	960	Brassica oleracea	auxin-responsive element
ZmC2H2-70	TGA-element	AACGAC	1270	Brassica oleracea	auxin-responsive element
ZmC2H2-74	TGA-element	AACGAC	149	Brassica oleracea	auxin-responsive element
ZmC2H2-76	TGA-element	AACGAC	1093	Brassica oleracea	auxin-responsive element
ZmC2H2-76	TGA-element	AACGAC	1207	Brassica oleracea	auxin-responsive element
ZmC2H2-76	TGA-element	AACGAC	1377	Brassica oleracea	auxin-responsive element
ZmC2H2-102	Unnamed__1	CGTGG	161	Zea mays
ZmC2H2-102	Unnamed__1	CGTGG	263	Zea mays
ZmC2H2-102	Unnamed__1	CGTGG	271	Zea mays
ZmC2H2-102	Unnamed__1	CGTGG	419	Zea mays
ZmC2H2-102	Unnamed__1	CGTGG	1099	Zea mays
ZmC2H2-102	Unnamed__1	CGTGG	1433	Zea mays
ZmC2H2-102	Unnamed__1	CGTGG	1493	Zea mays
ZmC2H2-104	Unnamed__1	CGTGG	28	Zea mays
ZmC2H2-149	Unnamed__1	CGTGG	24	Zea mays
ZmC2H2-149	Unnamed__1	CGTGG	776	Zea mays
ZmC2H2-21	Unnamed__1	CGTGG	462	Zea mays
ZmC2H2-36	Unnamed__1	CGTGG	107	Zea mays
ZmC2H2-38	Unnamed__1	CGTGG	967	Zea mays
ZmC2H2-38	Unnamed__1	CGTGG	1054	Zea mays
ZmC2H2-38	Unnamed__1	CGTGG	1118	Zea mays
ZmC2H2-38	Unnamed__1	CGTGG	1271	Zea mays
ZmC2H2-38	Unnamed__1	CGTGG	1419	Zea mays
ZmC2H2-52	Unnamed__1	CGTGG	311	Zea mays
ZmC2H2-52	Unnamed__1	CGTGG	323	Zea mays
ZmC2H2-52	Unnamed__1	CGTGG	1140	Zea mays
ZmC2H2-52	Unnamed__1	CGTGG	1299	Zea mays
ZmC2H2-53	Unnamed__1	CGTGG	249	Zea mays
ZmC2H2-53	Unnamed__1	CGTGG	496	Zea mays
ZmC2H2-53	Unnamed__1	GCCACGTGGC	886	Petunia sp.
ZmC2H2-53	Unnamed__1	GCCACGTGGC	949	Petunia sp.
ZmC2H2-53	Unnamed__1	CGTGG	950	Zea mays
ZmC2H2-53	Unnamed__1	CGTGG	953	Zea mays
ZmC2H2-53	Unnamed__1	CGTGG	1288	Zea mays
ZmC2H2-74	Unnamed__1	CGTGG	366	Zea mays
ZmC2H2-74	Unnamed__1	CGTGG	1154	Zea mays
ZmC2H2-82	Unnamed__1	CGTGG	642	Zea mays
ZmC2H2-82	Unnamed__1	CGTGG	1220	Zea mays
ZmC2H2-52	Unnamed__16	GCTGCCCGTC	495	Zea mays
ZmC2H2-82	Unnamed__16	GCTGCCCGTC	747	Zea mays
ZmC2H2-82	Unnamed__16	GCTGCCCGTC	1034	Zea mays
ZmC2H2-102	Unnamed__2	AACCTAACCT	1204	Petroselinum hortense
ZmC2H2-130	Unnamed__2	CCCCGG	196	Zea mays
ZmC2H2-130	Unnamed__2	CCCCGG	335	Zea mays
ZmC2H2-149	Unnamed__2	AACCTAACCT	297	Petroselinum hortense
ZmC2H2-21	Unnamed__2	CCCCGG	1082	Zea mays
ZmC2H2-21	Unnamed__2	CCCCGG	1084	Zea mays
ZmC2H2-21	Unnamed__2	CCCCGG	1212	Zea mays
ZmC2H2-33	Unnamed__2	CCCCGG	325	Zea mays
ZmC2H2-38	Unnamed__2	AACCTAACCT	795	Petroselinum hortense
ZmC2H2-38	Unnamed__2	CCCCGG	1379	Zea mays
ZmC2H2-52	Unnamed__2	CCCCGG	133	Zea mays
ZmC2H2-52	Unnamed__2	CCCCGG	442	Zea mays
ZmC2H2-52	Unnamed__2	CCCCGG	1040	Zea mays
ZmC2H2-53	Unnamed__2	CCCCGG	55	Zea mays
ZmC2H2-73	Unnamed__2	CCCCGG	720	Zea mays
ZmC2H2-76	Unnamed__2	CCCCGG	777	Zea mays
ZmC2H2-76	Unnamed__2	AACCTAACCT	1234	Petroselinum hortense
ZmC2H2-76	Unnamed__2	CCCCGG	1322	Zea mays
ZmC2H2-82	Unnamed__2	CCCCGG	870	Zea mays
ZmC2H2-1	Unnamed__4	CTCC	111	Petroselinum hortense
ZmC2H2-1	Unnamed__4	CTCC	210	Petroselinum hortense
ZmC2H2-1	Unnamed__4	CTCC	228	Petroselinum hortense
ZmC2H2-1	Unnamed__4	CTCC	697	Petroselinum hortense
ZmC2H2-1	Unnamed__4	CTCC	1057	Petroselinum hortense
ZmC2H2-1	Unnamed__4	CTCC	1060	Petroselinum hortense
ZmC2H2-1	Unnamed__4	CTCC	1063	Petroselinum hortense
ZmC2H2-1	Unnamed__4	CTCC	1072	Petroselinum hortense
ZmC2H2-1	Unnamed__4	CTCC	1144	Petroselinum hortense
ZmC2H2-1	Unnamed__4	CTCC	1246	Petroselinum hortense
ZmC2H2-1	Unnamed__4	CTCC	1271	Petroselinum hortense
ZmC2H2-1	Unnamed__4	CTCC	1318	Petroselinum hortense
ZmC2H2-1	Unnamed__4	CTCC	1336	Petroselinum hortense
ZmC2H2-1	Unnamed__4	CTCC	1423	Petroselinum hortense
ZmC2H2-1	Unnamed__4	CTCC	1438	Petroselinum hortense
ZmC2H2-1	Unnamed__4	CTCC	1459	Petroselinum hortense
ZmC2H2-102	Unnamed__4	CTCC	34	Petroselinum hortense
ZmC2H2-102	Unnamed__4	CTCC	131	Petroselinum hortense
ZmC2H2-102	Unnamed__4	CTCC	1145	Petroselinum hortense
ZmC2H2-102	Unnamed__4	CTCC	1164	Petroselinum hortense
ZmC2H2-102	Unnamed__4	CTCC	1277	Petroselinum hortense
ZmC2H2-104	Unnamed__4	CTCC	410	Petroselinum hortense
ZmC2H2-104	Unnamed__4	CTCC	859	Petroselinum hortense
ZmC2H2-104	Unnamed__4	CTCC	975	Petroselinum hortense
ZmC2H2-104	Unnamed__4	CTCC	991	Petroselinum hortense
ZmC2H2-104	Unnamed__4	CTCC	1047	Petroselinum hortense
ZmC2H2-104	Unnamed__4	CTCC	1126	Petroselinum hortense
ZmC2H2-104	Unnamed__4	CTCC	1461	Petroselinum hortense
ZmC2H2-12	Unnamed__4	CTCC	156	Petroselinum hortense
ZmC2H2-12	Unnamed__4	CTCC	343	Petroselinum hortense
ZmC2H2-12	Unnamed__4	CTCC	398	Petroselinum hortense
ZmC2H2-12	Unnamed__4	CTCC	520	Petroselinum hortense
ZmC2H2-12	Unnamed__4	CTCC	557	Petroselinum hortense
ZmC2H2-12	Unnamed__4	CTCC	1091	Petroselinum hortense
ZmC2H2-12	Unnamed__4	CTCC	1239	Petroselinum hortense
ZmC2H2-12	Unnamed__4	CTCC	1264	Petroselinum hortense
ZmC2H2-12	Unnamed__4	CTCC	1375	Petroselinum hortense
ZmC2H2-130	Unnamed__4	CTCC	172	Petroselinum hortense
ZmC2H2-130	Unnamed__4	CTCC	241	Petroselinum hortense
ZmC2H2-130	Unnamed__4	CTCC	252	Petroselinum hortense
ZmC2H2-130	Unnamed__4	CTCC	274	Petroselinum hortense
ZmC2H2-130	Unnamed__4	CTCC	285	Petroselinum hortense
ZmC2H2-130	Unnamed__4	CTCC	299	Petroselinum hortense
ZmC2H2-130	Unnamed__4	CTCC	310	Petroselinum hortense
ZmC2H2-130	Unnamed__4	CTCC	329	Petroselinum hortense
ZmC2H2-130	Unnamed__4	CTCC	634	Petroselinum hortense
ZmC2H2-130	Unnamed__4	CTCC	703	Petroselinum hortense
ZmC2H2-130	Unnamed__4	CTCC	717	Petroselinum hortense
ZmC2H2-130	Unnamed__4	CTCC	928	Petroselinum hortense
ZmC2H2-130	Unnamed__4	CTCC	939	Petroselinum hortense
ZmC2H2-130	Unnamed__4	CTCC	956	Petroselinum hortense
ZmC2H2-130	Unnamed__4	CTCC	1044	Petroselinum hortense
ZmC2H2-130	Unnamed__4	CTCC	1134	Petroselinum hortense
ZmC2H2-130	Unnamed__4	CTCC	1259	Petroselinum hortense
ZmC2H2-130	Unnamed__4	CTCC	1292	Petroselinum hortense
ZmC2H2-149	Unnamed__4	CTCC	20	Petroselinum hortense
ZmC2H2-149	Unnamed__4	CTCC	52	Petroselinum hortense
ZmC2H2-149	Unnamed__4	CTCC	58	Petroselinum hortense
ZmC2H2-149	Unnamed__4	CTCC	75	Petroselinum hortense
ZmC2H2-149	Unnamed__4	CTCC	233	Petroselinum hortense
ZmC2H2-149	Unnamed__4	CTCC	241	Petroselinum hortense
ZmC2H2-149	Unnamed__4	CTCC	319	Petroselinum hortense
ZmC2H2-149	Unnamed__4	CTCC	330	Petroselinum hortense
ZmC2H2-149	Unnamed__4	CTCC	591	Petroselinum hortense
ZmC2H2-149	Unnamed__4	CTCC	730	Petroselinum hortense
ZmC2H2-149	Unnamed__4	CTCC	809	Petroselinum hortense
ZmC2H2-149	Unnamed__4	CTCC	868	Petroselinum hortense
ZmC2H2-149	Unnamed__4	CTCC	904	Petroselinum hortense
ZmC2H2-149	Unnamed__4	CTCC	1091	Petroselinum hortense
ZmC2H2-149	Unnamed__4	CTCC	1332	Petroselinum hortense
ZmC2H2-149	Unnamed__4	CTCC	1335	Petroselinum hortense
ZmC2H2-149	Unnamed__4	CTCC	1347	Petroselinum hortense
ZmC2H2-149	Unnamed__4	CTCC	1484	Petroselinum hortense
ZmC2H2-21	Unnamed__4	CTCC	534	Petroselinum hortense
ZmC2H2-21	Unnamed__4	CTCC	545	Petroselinum hortense
ZmC2H2-21	Unnamed__4	CTCC	900	Petroselinum hortense
ZmC2H2-21	Unnamed__4	CTCC	904	Petroselinum hortense
ZmC2H2-21	Unnamed__4	CTCC	1008	Petroselinum hortense
ZmC2H2-21	Unnamed__4	CTCC	1019	Petroselinum hortense
ZmC2H2-21	Unnamed__4	CTCC	1126	Petroselinum hortense
ZmC2H2-21	Unnamed__4	CTCC	1129	Petroselinum hortense
ZmC2H2-21	Unnamed__4	CTCC	1307	Petroselinum hortense
ZmC2H2-33	Unnamed__4	CTCC	254	Petroselinum hortense
ZmC2H2-33	Unnamed__4	CTCC	362	Petroselinum hortense
ZmC2H2-33	Unnamed__4	CTCC	551	Petroselinum hortense
ZmC2H2-33	Unnamed__4	CTCC	855	Petroselinum hortense
ZmC2H2-36	Unnamed__4	CTCC	709	Petroselinum hortense
ZmC2H2-36	Unnamed__4	CTCC	839	Petroselinum hortense
ZmC2H2-36	Unnamed__4	CTCC	990	Petroselinum hortense
ZmC2H2-36	Unnamed__4	CTCC	1019	Petroselinum hortense
ZmC2H2-36	Unnamed__4	CTCC	1122	Petroselinum hortense
ZmC2H2-36	Unnamed__4	CTCC	1175	Petroselinum hortense
ZmC2H2-38	Unnamed__4	CTCC	377	Petroselinum hortense
ZmC2H2-38	Unnamed__4	CTCC	852	Petroselinum hortense
ZmC2H2-38	Unnamed__4	CTCC	905	Petroselinum hortense
ZmC2H2-38	Unnamed__4	CTCC	944	Petroselinum hortense
ZmC2H2-38	Unnamed__4	CTCC	954	Petroselinum hortense
ZmC2H2-38	Unnamed__4	CTCC	1002	Petroselinum hortense
ZmC2H2-38	Unnamed__4	CTCC	1048	Petroselinum hortense
ZmC2H2-38	Unnamed__4	CTCC	1095	Petroselinum hortense
ZmC2H2-38	Unnamed__4	CTCC	1166	Petroselinum hortense
ZmC2H2-38	Unnamed__4	CTCC	1221	Petroselinum hortense
ZmC2H2-38	Unnamed__4	CTCC	1259	Petroselinum hortense
ZmC2H2-38	Unnamed__4	CTCC	1321	Petroselinum hortense
ZmC2H2-38	Unnamed__4	CTCC	1383	Petroselinum hortense
ZmC2H2-52	Unnamed__4	CTCC	137	Petroselinum hortense
ZmC2H2-52	Unnamed__4	CTCC	163	Petroselinum hortense
ZmC2H2-52	Unnamed__4	CTCC	345	Petroselinum hortense
ZmC2H2-52	Unnamed__4	CTCC	348	Petroselinum hortense
ZmC2H2-52	Unnamed__4	CTCC	421	Petroselinum hortense
ZmC2H2-52	Unnamed__4	CTCC	428	Petroselinum hortense
ZmC2H2-52	Unnamed__4	CTCC	465	Petroselinum hortense
ZmC2H2-52	Unnamed__4	CTCC	537	Petroselinum hortense
ZmC2H2-52	Unnamed__4	CTCC	561	Petroselinum hortense
ZmC2H2-52	Unnamed__4	CTCC	678	Petroselinum hortense
ZmC2H2-52	Unnamed__4	CTCC	808	Petroselinum hortense
ZmC2H2-52	Unnamed__4	CTCC	829	Petroselinum hortense
ZmC2H2-52	Unnamed__4	CTCC	840	Petroselinum hortense
ZmC2H2-52	Unnamed__4	CTCC	922	Petroselinum hortense
ZmC2H2-52	Unnamed__4	CTCC	945	Petroselinum hortense
ZmC2H2-52	Unnamed__4	CTCC	967	Petroselinum hortense
ZmC2H2-52	Unnamed__4	CTCC	992	Petroselinum hortense
ZmC2H2-52	Unnamed__4	CTCC	1011	Petroselinum hortense
ZmC2H2-52	Unnamed__4	CTCC	1032	Petroselinum hortense
ZmC2H2-52	Unnamed__4	CTCC	1044	Petroselinum hortense
ZmC2H2-52	Unnamed__4	CTCC	1056	Petroselinum hortense
ZmC2H2-52	Unnamed__4	CTCC	1099	Petroselinum hortense
ZmC2H2-52	Unnamed__4	CTCC	1137	Petroselinum hortense
ZmC2H2-52	Unnamed__4	CTCC	1149	Petroselinum hortense
ZmC2H2-52	Unnamed__4	CTCC	1156	Petroselinum hortense
ZmC2H2-52	Unnamed__4	CTCC	1203	Petroselinum hortense
ZmC2H2-52	Unnamed__4	CTCC	1230	Petroselinum hortense
ZmC2H2-52	Unnamed__4	CTCC	1271	Petroselinum hortense
ZmC2H2-52	Unnamed__4	CTCC	1292	Petroselinum hortense
ZmC2H2-52	Unnamed__4	CTCC	1349	Petroselinum hortense
ZmC2H2-52	Unnamed__4	CTCC	1352	Petroselinum hortense
ZmC2H2-52	Unnamed__4	CTCC	1376	Petroselinum hortense
ZmC2H2-52	Unnamed__4	CTCC	1399	Petroselinum hortense
ZmC2H2-52	Unnamed__4	CTCC	1421	Petroselinum hortense
ZmC2H2-52	Unnamed__4	CTCC	1442	Petroselinum hortense
ZmC2H2-52	Unnamed__4	CTCC	1455	Petroselinum hortense
ZmC2H2-52	Unnamed__4	CTCC	1463	Petroselinum hortense
ZmC2H2-52	Unnamed__4	CTCC	1475	Petroselinum hortense
ZmC2H2-53	Unnamed__4	CTCC	24	Petroselinum hortense
ZmC2H2-53	Unnamed__4	CTCC	46	Petroselinum hortense
ZmC2H2-53	Unnamed__4	CTCC	51	Petroselinum hortense
ZmC2H2-53	Unnamed__4	CTCC	151	Petroselinum hortense
ZmC2H2-53	Unnamed__4	CTCC	270	Petroselinum hortense
ZmC2H2-53	Unnamed__4	CTCC	284	Petroselinum hortense
ZmC2H2-53	Unnamed__4	CTCC	321	Petroselinum hortense
ZmC2H2-53	Unnamed__4	CTCC	331	Petroselinum hortense
ZmC2H2-53	Unnamed__4	CTCC	334	Petroselinum hortense
ZmC2H2-53	Unnamed__4	CTCC	337	Petroselinum hortense
ZmC2H2-53	Unnamed__4	CTCC	343	Petroselinum hortense
ZmC2H2-53	Unnamed__4	CTCC	351	Petroselinum hortense
ZmC2H2-53	Unnamed__4	CTCC	373	Petroselinum hortense
ZmC2H2-53	Unnamed__4	CTCC	379	Petroselinum hortense
ZmC2H2-53	Unnamed__4	CTCC	390	Petroselinum hortense
ZmC2H2-53	Unnamed__4	CTCC	397	Petroselinum hortense
ZmC2H2-53	Unnamed__4	CTCC	403	Petroselinum hortense
ZmC2H2-53	Unnamed__4	CTCC	484	Petroselinum hortense
ZmC2H2-53	Unnamed__4	CTCC	645	Petroselinum hortense
ZmC2H2-53	Unnamed__4	CTCC	657	Petroselinum hortense
ZmC2H2-53	Unnamed__4	CTCC	698	Petroselinum hortense
ZmC2H2-53	Unnamed__4	CTCC	732	Petroselinum hortense
ZmC2H2-53	Unnamed__4	CTCC	781	Petroselinum hortense
ZmC2H2-53	Unnamed__4	CTCC	854	Petroselinum hortense
ZmC2H2-53	Unnamed__4	CTCC	868	Petroselinum hortense
ZmC2H2-53	Unnamed__4	CTCC	876	Petroselinum hortense
ZmC2H2-53	Unnamed__4	CTCC	900	Petroselinum hortense
ZmC2H2-53	Unnamed__4	CTCC	1219	Petroselinum hortense
ZmC2H2-53	Unnamed__4	CTCC	1479	Petroselinum hortense
ZmC2H2-69	Unnamed__4	CTCC	185	Petroselinum hortense
ZmC2H2-69	Unnamed__4	CTCC	242	Petroselinum hortense
ZmC2H2-69	Unnamed__4	CTCC	303	Petroselinum hortense
ZmC2H2-69	Unnamed__4	CTCC	406	Petroselinum hortense
ZmC2H2-69	Unnamed__4	CTCC	502	Petroselinum hortense
ZmC2H2-69	Unnamed__4	CTCC	538	Petroselinum hortense
ZmC2H2-69	Unnamed__4	CTCC	644	Petroselinum hortense
ZmC2H2-69	Unnamed__4	CTCC	881	Petroselinum hortense
ZmC2H2-69	Unnamed__4	CTCC	940	Petroselinum hortense
ZmC2H2-69	Unnamed__4	CTCC	1043	Petroselinum hortense
ZmC2H2-69	Unnamed__4	CTCC	1256	Petroselinum hortense
ZmC2H2-69	Unnamed__4	CTCC	1364	Petroselinum hortense
ZmC2H2-69	Unnamed__4	CTCC	1432	Petroselinum hortense
ZmC2H2-70	Unnamed__4	CTCC	81	Petroselinum hortense
ZmC2H2-70	Unnamed__4	CTCC	466	Petroselinum hortense
ZmC2H2-70	Unnamed__4	CTCC	540	Petroselinum hortense
ZmC2H2-70	Unnamed__4	CTCC	765	Petroselinum hortense
ZmC2H2-70	Unnamed__4	CTCC	812	Petroselinum hortense
ZmC2H2-70	Unnamed__4	CTCC	871	Petroselinum hortense
ZmC2H2-70	Unnamed__4	CTCC	961	Petroselinum hortense
ZmC2H2-70	Unnamed__4	CTCC	988	Petroselinum hortense
ZmC2H2-70	Unnamed__4	CTCC	1056	Petroselinum hortense
ZmC2H2-70	Unnamed__4	CTCC	1086	Petroselinum hortense
ZmC2H2-70	Unnamed__4	CTCC	1216	Petroselinum hortense
ZmC2H2-70	Unnamed__4	CTCC	1329	Petroselinum hortense
ZmC2H2-73	Unnamed__4	CTCC	74	Petroselinum hortense
ZmC2H2-73	Unnamed__4	CTCC	78	Petroselinum hortense
ZmC2H2-73	Unnamed__4	CTCC	127	Petroselinum hortense
ZmC2H2-73	Unnamed__4	CTCC	171	Petroselinum hortense
ZmC2H2-73	Unnamed__4	CTCC	174	Petroselinum hortense
ZmC2H2-73	Unnamed__4	CTCC	255	Petroselinum hortense
ZmC2H2-73	Unnamed__4	CTCC	526	Petroselinum hortense
ZmC2H2-73	Unnamed__4	CTCC	652	Petroselinum hortense
ZmC2H2-73	Unnamed__4	CTCC	670	Petroselinum hortense
ZmC2H2-73	Unnamed__4	CTCC	993	Petroselinum hortense
ZmC2H2-73	Unnamed__4	CTCC	1077	Petroselinum hortense
ZmC2H2-73	Unnamed__4	CTCC	1166	Petroselinum hortense
ZmC2H2-73	Unnamed__4	CTCC	1182	Petroselinum hortense
ZmC2H2-74	Unnamed__4	CTCC	83	Petroselinum hortense
ZmC2H2-74	Unnamed__4	CTCC	164	Petroselinum hortense
ZmC2H2-74	Unnamed__4	CTCC	177	Petroselinum hortense
ZmC2H2-74	Unnamed__4	CTCC	199	Petroselinum hortense
ZmC2H2-74	Unnamed__4	CTCC	383	Petroselinum hortense
ZmC2H2-74	Unnamed__4	CTCC	386	Petroselinum hortense
ZmC2H2-74	Unnamed__4	CTCC	518	Petroselinum hortense
ZmC2H2-74	Unnamed__4	CTCC	538	Petroselinum hortense
ZmC2H2-74	Unnamed__4	CTCC	881	Petroselinum hortense
ZmC2H2-74	Unnamed__4	CTCC	961	Petroselinum hortense
ZmC2H2-74	Unnamed__4	CTCC	972	Petroselinum hortense
ZmC2H2-74	Unnamed__4	CTCC	981	Petroselinum hortense
ZmC2H2-76	Unnamed__4	CTCC	125	Petroselinum hortense
ZmC2H2-76	Unnamed__4	CTCC	437	Petroselinum hortense
ZmC2H2-76	Unnamed__4	CTCC	492	Petroselinum hortense
ZmC2H2-76	Unnamed__4	CTCC	504	Petroselinum hortense
ZmC2H2-76	Unnamed__4	CTCC	521	Petroselinum hortense
ZmC2H2-76	Unnamed__4	CTCC	524	Petroselinum hortense
ZmC2H2-76	Unnamed__4	CTCC	781	Petroselinum hortense
ZmC2H2-76	Unnamed__4	CTCC	1099	Petroselinum hortense
ZmC2H2-76	Unnamed__4	CTCC	1116	Petroselinum hortense
ZmC2H2-76	Unnamed__4	CTCC	1244	Petroselinum hortense
ZmC2H2-76	Unnamed__4	CTCC	1256	Petroselinum hortense
ZmC2H2-76	Unnamed__4	CTCC	1260	Petroselinum hortense
ZmC2H2-76	Unnamed__4	CTCC	1274	Petroselinum hortense
ZmC2H2-76	Unnamed__4	CTCC	1277	Petroselinum hortense
ZmC2H2-76	Unnamed__4	CTCC	1413	Petroselinum hortense
ZmC2H2-76	Unnamed__4	CTCC	1419	Petroselinum hortense
ZmC2H2-76	Unnamed__4	CTCC	1428	Petroselinum hortense
ZmC2H2-82	Unnamed__4	CTCC	7	Petroselinum hortense
ZmC2H2-82	Unnamed__4	CTCC	64	Petroselinum hortense
ZmC2H2-82	Unnamed__4	CTCC	109	Petroselinum hortense
ZmC2H2-82	Unnamed__4	CTCC	160	Petroselinum hortense
ZmC2H2-82	Unnamed__4	CTCC	484	Petroselinum hortense
ZmC2H2-82	Unnamed__4	CTCC	521	Petroselinum hortense
ZmC2H2-82	Unnamed__4	CTCC	545	Petroselinum hortense
ZmC2H2-82	Unnamed__4	CTCC	602	Petroselinum hortense
ZmC2H2-82	Unnamed__4	CTCC	668	Petroselinum hortense
ZmC2H2-82	Unnamed__4	CTCC	691	Petroselinum hortense
ZmC2H2-82	Unnamed__4	CTCC	761	Petroselinum hortense
ZmC2H2-82	Unnamed__4	CTCC	777	Petroselinum hortense
ZmC2H2-82	Unnamed__4	CTCC	818	Petroselinum hortense
ZmC2H2-82	Unnamed__4	CTCC	909	Petroselinum hortense
ZmC2H2-82	Unnamed__4	CTCC	923	Petroselinum hortense
ZmC2H2-82	Unnamed__4	CTCC	963	Petroselinum hortense
ZmC2H2-82	Unnamed__4	CTCC	983	Petroselinum hortense
ZmC2H2-82	Unnamed__4	CTCC	1027	Petroselinum hortense
ZmC2H2-82	Unnamed__4	CTCC	1052	Petroselinum hortense
ZmC2H2-82	Unnamed__4	CTCC	1097	Petroselinum hortense
ZmC2H2-82	Unnamed__4	CTCC	1161	Petroselinum hortense
ZmC2H2-82	Unnamed__4	CTCC	1180	Petroselinum hortense
ZmC2H2-82	Unnamed__4	CTCC	1235	Petroselinum hortense
ZmC2H2-82	Unnamed__4	CTCC	1308	Petroselinum hortense
ZmC2H2-82	Unnamed__4	CTCC	1346	Petroselinum hortense
ZmC2H2-82	Unnamed__4	CTCC	1370	Petroselinum hortense
ZmC2H2-82	Unnamed__4	CTCC	1435	Petroselinum hortense
ZmC2H2-102	W box	TTGACC	665	Arabidopsis thaliana
ZmC2H2-104	W box	TTGACC	261	Arabidopsis thaliana
ZmC2H2-104	W box	TTGACC	1393	Arabidopsis thaliana
ZmC2H2-12	W box	TTGACC	92	Arabidopsis thaliana
ZmC2H2-12	W box	TTGACC	173	Arabidopsis thaliana
ZmC2H2-130	W box	TTGACC	695	Arabidopsis thaliana
ZmC2H2-130	W box	TTGACC	1016	Arabidopsis thaliana
ZmC2H2-130	W box	TTGACC	1428	Arabidopsis thaliana
ZmC2H2-33	W box	TTGACC	387	Arabidopsis thaliana
ZmC2H2-36	W box	TTGACC	39	Arabidopsis thaliana
ZmC2H2-36	W box	TTGACC	1473	Arabidopsis thaliana
ZmC2H2-38	W box	TTGACC	1437	Arabidopsis thaliana
ZmC2H2-69	W box	TTGACC	1356	Arabidopsis thaliana
ZmC2H2-70	W box	TTGACC	775	Arabidopsis thaliana
ZmC2H2-74	W box	TTGACC	632	Arabidopsis thaliana
ZmC2H2-102	WRE3	CCACCT	479	Pisum sativum
ZmC2H2-104	WRE3	CCACCT	301	Pisum sativum
ZmC2H2-104	WRE3	CCACCT	1464	Pisum sativum
ZmC2H2-149	WRE3	CCACCT	986	Pisum sativum
ZmC2H2-21	WRE3	CCACCT	857	Pisum sativum
ZmC2H2-21	WRE3	CCACCT	1039	Pisum sativum
ZmC2H2-33	WRE3	CCACCT	553	Pisum sativum
ZmC2H2-52	WRE3	CCACCT	1273	Pisum sativum
ZmC2H2-53	WRE3	CCACCT	1012	Pisum sativum
ZmC2H2-69	WRE3	CCACCT	809	Pisum sativum
ZmC2H2-69	WRE3	CCACCT	1068	Pisum sativum
ZmC2H2-76	WRE3	CCACCT	1409	Pisum sativum
ZmC2H2-76	WRE3	CCACCT	1415	Pisum sativum
ZmC2H2-76	WRE3	CCACCT	1421	Pisum sativum
ZmC2H2-82	WRE3	CCACCT	492	Pisum sativum
ZmC2H2-82	WRE3	CCACCT	1459	Pisum sativum
ZmC2H2-76	WUN-motif	TTATTACAT	331	Nicotiana glutinosa
ZmC2H2-53	Y-box	TGTGGAGGAGCA	1214	Lemna gibba	?

## Sheet: Descriptions 
CAAT-box	common cis-acting element in promoter and enhancer regions
GATA-motif	part of a light responsive element
circadian	cis-acting regulatory element involved in circadian control
TC-rich repeats	cis-acting element involved in defense and stress responsiveness
CGTCA-motif	cis-acting regulatory element involved in the MeJA-responsiveness
TGACG-motif	cis-acting regulatory element involved in the MeJA-responsiveness
O2-site	cis-acting regulatory element involved in zein metabolism regulation
TCT-motif	part of a light responsive element
GT1-motif	light responsive element
ARE	cis-acting regulatory element essential for the anaerobic induction
Sp1	light responsive element
Box 4	part of a conserved DNA module involved in light responsiveness
TCA-element	cis-acting element involved in salicylic acid responsiveness
TATA-box	core promoter element around -30 of transcription start
P-box	gibberellin-responsive element
GCN4_motif	cis-regulatory element involved in endosperm expression
HD-Zip 3	protein binding site
MRE	MYB binding site involved in light responsiveness
GC-motif	enhancer-like element involved in anoxic specific inducibility
I-box	part of a light responsive element
G-box	cis-acting regulatory element involved in light responsiveness
A-box	cis-acting regulatory element
LTR	cis-acting element involved in low-temperature responsiveness
3-AF3 binding site	part of a conserved DNA module array (CMA3)
Gap-box	part of a light responsive element
GA-motif	part of a light responsive element
ABRE	cis-acting element involved in the abscisic acid responsiveness
TGA-element	auxin-responsive element
MBS	MYB binding site involved in drought-inducibility
CCAAT-box	MYBHv1 binding site
CAT-box	cis-acting regulatory element related to meristem expression
MSA-like	cis-acting element involved in cell cycle regulation
AT1-motif	part of a light responsive module
ATCT-motif	part of a conserved DNA module involved in light responsiveness
AACA_motif	involved in endosperm-specific negative expression
GARE-motif	gibberellin-responsive element
chs-Unit 1 m1	part of a light responsive element
Box II	part of a light responsive element
ATC-motif	part of a conserved DNA module involved in light responsiveness
chs-CMA1a	part of a light responsive element
ACE	cis-acting element involved in light responsiveness
AE-box	part of a module for light response
TCCC-motif	part of a light responsive element
C-box	cis-acting regulatory element involved in light responsiveness
3-AF1 binding site	light responsive element
TATC-box	cis-acting element involved in gibberellin-responsiveness
AuxRR-core	cis-acting regulatory element involved in auxin responsiveness
