# Supplementary material for: Analysis of the C2H2 Gene Family in Maize (Zea mays L.) under Cold Stress: Identification and Expression
Source: Life (Basel). 2022 Dec 31;13(1):122. doi: 10.3390/life13010122 (PMC9863836; doi:10.3390/life13010122)
Supplement: Supplementary file 1 [file life-13-00122-s001.zip › Table S3.xlsx]

## Sheet: OS_Zm
Zm00001d030858_T001	Os12t0583700-00
Zm00001d028667_T001	Os03t0279700-01
Zm00001d034641_T001	Os03t0820300-01
Zm00001d034642_T001	Os03t0820400-01
Zm00001d029587_T001	Os03t0437200-01
Zm00001d031895_T001	Os08t0562300-01
Zm00001d026166_T001	Os04t0552400-01
Zm00001d003342_T001	Os04t0471000-00
Zm00001d002731_T001	Os04t0552700-01
Zm00001d006735_T001	Os07t0588600-01
Zm00001d006768_T001	Os07t0598800-00
Zm00001d042933_T001	Os01t0839100-01
Zm00001d042934_T001	Os01t0838600-00
Zm00001d041506_T001	Os12t0578800-01
Zm00001d048590_T001	Os11t0707300-00
Zm00001d051865_T001	Os02t0823900-00
Zm00001d051370_T001	Os02t0659100-01
Zm00001d051371_T001	Os02t0659500-01
Zm00001d050730_T001	Os02t0551900-01
Zm00001d017497_T001	Os02t0659500-01
Zm00001d013208_T001	Os03t0764100-01
Zm00001d012967_T001	Os03t0820400-01
Zm00001d014846_T001	Os06t0727000-01
Zm00001d038379_T001	Os05t0461200-00
Zm00001d035609_T001	Os05t0114400-01
Zm00001d035514_T001	Os05t0121400-02
Zm00001d019487_T001	Os07t0417400-00
Zm00001d021990_T001	Os07t0588600-01
Zm00001d018605_T001	Os07t0101800-00
Zm00001d022002_T001	Os07t0590100-01
Zm00001d012427_T001	Os01t0839100-01
Zm00001d012430_T001	Os01t0838600-00
Zm00001d047102_T001	Os10t0555300-01
Zm00001d047786_T001	Os03t0279700-01

## Sheet: 物种内
Zm00001d031275_P001	Zm00001d052814_P001
Zm00001d033346_P001	Zm00001d013742_P001
Zm00001d034353_P001	Zm00001d013119_P001
Zm00001d034640_P018	Zm00001d012969_P003
Zm00001d034131_P001	Zm00001d013209_P001
Zm00001d028073_P002	Zm00001d048137_P004
Zm00001d029578_P001	Zm00001d047325_P001
Zm00001d029910_P001	Zm00001d047092_P001
Zm00001d029917_P001	Zm00001d047102_P001
Zm00001d028370_P001	Zm00001d047969_P001
Zm00001d029004_P013	Zm00001d047540_P033
Zm00001d026165_P005	Zm00001d002725_P003
Zm00001d025665_P001	Zm00001d003343_P001
Zm00001d025483_P001	Zm00001d003583_P001
Zm00001d026162_P001	Zm00001d051384_P001
Zm00001d005833_P002	Zm00001d020650_P001
Zm00001d006753_P002	Zm00001d022017_P002
Zm00001d005785_P004	Zm00001d020572_P001
Zm00001d005772_P003	Zm00001d020519_P002
Zm00001d006733_P001	Zm00001d021988_P001
Zm00001d042932_P001	Zm00001d012426_P001
Zm00001d042683_P001	Zm00001d012259_P001
Zm00001d039976_P001	Zm00001d008564_P001
Zm00001d051368_P001	Zm00001d017493_P001
Zm00001d050726_P002	Zm00001d016784_P004
Zm00001d052025_P002	Zm00001d018383_P001
Zm00001d036135_P005	Zm00001d045384_P001
Zm00001d036710_P001	Zm00001d046828_P005

## Sheet: Gm_Zm
Zm00001d006736_T001	KRH05601
Zm00001d042934_T001	KRH32333
Zm00001d042934_T001	KRH32334
Zm00001d042934_T001	KRH19741
Zm00001d042934_T001	KRG95848
Zm00001d042934_T001	KRG95850
Zm00001d042934_T001	KRH67564
Zm00001d015525_T001	KRH15782
Zm00001d015525_T001	KRH61695
Zm00001d035609_T001	KRH32334
Zm00001d035609_T001	KRH32335
Zm00001d012427_T001	KRH67564
Zm00001d047786_T001	KRH19742
Zm00001d047786_T001	KRH01600
Zm00001d047786_T001	KRG95850
Zm00001d047786_T001	KRH70509
Zm00001d047786_T001	KRH67564
