# Supplementary material for: Analysis of the C2H2 Gene Family in Maize (Zea mays L.) under Cold Stress: Identification and Expression
Source: Life (Basel). 2022 Dec 31;13(1):122. doi: 10.3390/life13010122 (PMC9863836; doi:10.3390/life13010122)
Supplement: Supplementary file 1 [file life-13-00122-s001.zip › Table S4.xlsx]

## Sheet: Sheet1
Seq_1	Seq_2	Ka	Ks	Ka_Ks	EffectiveLen	AverageS-sites	AverageN-sites	cN	cS	pN	pS
ZmC2H2-14	ZmC2H2-68	0.147956	0.297698	0.497001	714	189.583	524.417	70.4167	46.5833	0.134276	0.245714
ZmC2H2-17	ZmC2H2-74	0.143555	0.158129	0.907836	666	166.583	499.417	65.25	23.75	0.130652	0.142571
ZmC2H2-19	ZmC2H2-71	0.114067	0.238942	0.477383	753	205.667	547.333	57.9167	42.0833	0.105816	0.204619
ZmC2H2-21	ZmC2H2-69	0.309335	0.618327	0.500277	378	102.5	275.5	69.8333	43.1667	0.253479	0.421138
ZmC2H2-18	ZmC2H2-72	0.115105	0.307811	0.373945	747	194.083	552.917	59	49	0.106707	0.252469
ZmC2H2-4	ZmC2H2-136	0.18235	0.531213	0.34327	996	236.667	759.333	122.917	90.0833	0.161874	0.380634
ZmC2H2-5	ZmC2H2-137	0.123993	0.244627	0.506865	534	137.333	396.667	45.3333	28.6667	0.114286	0.208738
ZmC2H2-9	ZmC2H2-133	0.0887601	0.140932	0.629809	975	254.25	720.75	60.3333	32.6667	0.0837091	0.128482
ZmC2H2-10	ZmC2H2-134	0.114437	0.20146	0.568037	1530	391.5	1138.5	120.833	69.1667	0.106134	0.176671
ZmC2H2-2	ZmC2H2-140	0.0932476	0.150681	0.618839	609	155.667	453.333	39.75	21.25	0.0876838	0.13651
ZmC2H2-3	ZmC2H2-139	0.101373	0.226382	0.447796	543	134.333	408.667	38.75	26.25	0.0948206	0.195409
ZmC2H2-149	ZmC2H2-26	0.211175	0.872027	0.242166	1596	383.917	1212.08	223.083	197.917	0.18405	0.51552
ZmC2H2-147	ZmC2H2-28	0.26452	0.313029	0.845032	1074	260.5	813.5	181.333	66.6667	0.222905	0.255918
ZmC2H2-146	ZmC2H2-31	0.0605048	0.11729	0.515854	477	124.333	352.667	20.5	13.5	0.0581285	0.108579
ZmC2H2-149	ZmC2H2-63	0.575537	2.20083	0.261509	1359	320.833	1038.17	417.167	227.833	0.40183	0.71013
ZmC2H2-39	ZmC2H2-109	0.0658095	0.155295	0.423772	840	221	619	39	31	0.0630048	0.140271
ZmC2H2-44	ZmC2H2-115	0.0617088	0.171913	0.358954	534	120.417	413.583	24.5	18.5	0.0592384	0.153633
ZmC2H2-36	ZmC2H2-105	0.0537142	0.200447	0.267973	411	102.333	308.667	16	18	0.0518359	0.175896
ZmC2H2-35	ZmC2H2-102	0.185343	0.323563	0.57282	1050	239.083	810.917	133.167	62.8333	0.164217	0.262809
ZmC2H2-42	ZmC2H2-112	0.443165	0.434221	1.0206	465	120.333	344.667	115.333	39.6667	0.334623	0.32964
ZmC2H2-52	ZmC2H2-127	0.159335	0.188196	0.846646	468	123.167	344.833	49.5	20.5	0.143548	0.166441
ZmC2H2-51	ZmC2H2-126	0.0406621	0.227638	0.178626	1554	341.25	1212.75	48	67	0.0395795	0.196337
ZmC2H2-48	ZmC2H2-116	0.0604815	0.189426	0.319289	777	209.083	567.917	33	35	0.0581071	0.167397
ZmC2H2-64	ZmC2H2-83	0.115898	0.250929	0.461877	915	233.667	681.333	73.1667	49.8333	0.107387	0.213267
ZmC2H2-62	ZmC2H2-81	0.0652999	0.257309	0.25378	885	197.417	687.583	43	43	0.0625379	0.217813
ZmC2H2-67	ZmC2H2-85	0.10691	0.222262	0.481008	831	207.083	623.917	62.1667	39.8333	0.0996394	0.192354
ZmC2H2-95	ZmC2H2-129	0.0684402	0.146449	0.467332	723	187.917	535.083	35	25	0.0654104	0.133038
ZmC2H2-93	ZmC2H2-132	0.195351	0.653956	0.298722	774	188.667	585.333	100.667	82.3333	0.171982	0.436396
